# Supplementary material for: Extent, intensity and drivers of mammal defaunation: a continental-scale analysis across the Neotropics
Source: Sci Rep. 2020 Sep 15;10:14750. doi: 10.1038/s41598-020-72010-w (PMC7492218; doi:10.1038/s41598-020-72010-w)
Supplement: Supplementary file 5 — Supporting Information S4. [file 41598_2020_72010_MOESM5_ESM.xlsx]

## Sheet: inhibition
site	elevation	artificial_light	protected_area	veg_height	habitat_amount	NPP	NPP/Veg rate	elevation	artificial_light	protected_area	NPP-veg	average_inhibition
1	468	21.3333	1	15.5	72	130	0.116487	0.112096	0.0848806	1	0.0117793	0.302189
2	675	6.33333	0	22.5	92.7	188	0.0901354	0.161677	0.0251989	0	0.00911456	0.0489975
3	145	16.3333	0	25.5	98.2	219	0.0874566	0.0347305	0.0649867	0	0.00884367	0.0271402
4	1261	0.666667	0	20.75	95.7	254	0.12791	0.302036	0.00265252	0	0.0129343	0.0794057
5	951	118	1	14	100	218.667	0.15619	0.227784	0.469496	1	0.0157941	0.428269
6	1129	55.3333	1	27.25	94	143.333	0.0559568	0.270419	0.220159	1	0.00565839	0.374059
7	920	10.3333	0	22.5	51.1	217.667	0.189317	0.220359	0.0411141	0	0.0191438	0.0701543
8	974	12.3333	1	17.75	99.4	251	0.142262	0.233293	0.0490716	1	0.0143856	0.324188
9	704	18.3333	0	54.5	99.2	190.333	0.0352052	0.168623	0.0729443	0	0.00355997	0.0612818
10	80	8	0	17.5	96.7	192.667	0.113852	0.0191617	0.0318302	0	0.0115128	0.0156262
11	56	100	0	22.25	95	150.667	0.0712793	0.0134132	0.397878	0	0.00720781	0.104625
12	147	7.66667	0	15.75	94.6	163	0.1094	0.0352096	0.030504	0	0.0110626	0.019194
13	184	31	0	24.25	97.5	191.667	0.0810644	0.0440719	0.123342	0	0.00819729	0.0439028
14	868	77	0	14.25	42.8	213.333	0.349784	0.207904	0.306366	0	0.0353704	0.13741
15	779	12.6667	0	22.5	75.2	207.667	0.122734	0.186587	0.0503979	0	0.012411	0.0623489
16	356	141.333	1	17	24	254	0.622549	0.0852695	0.562334	1	0.0629526	0.427639
17	309	72	0	6.75	98.3	218.333	0.329051	0.074012	0.286472	0	0.0332738	0.0984395
18	466	222	0	8.75	90.8	231.667	0.291588	0.111617	0.883289	0	0.0294856	0.256098
19	1307	53	0	8.75	99.2	142.667	0.164363	0.313054	0.210875	0	0.0166205	0.135137
20	1169	22	0	9	98.4	83.6667	0.0944746	0.28	0.0875332	0	0.00955333	0.0942716
21	34	20.6667	0	13.25	92.3	81	0.0662319	0.00814371	0.0822281	0	0.00669742	0.0242673
22	100	21.6667	0	10.5	67.3	72.6667	0.102833	0.0239521	0.0862069	0	0.0103985	0.0301394
23	700	60.3333	0	8.5	17.8	144.667	0.956158	0.167665	0.240053	0	0.0966873	0.126101
24	567	47	1	8.25	82.1	165	0.243605	0.135808	0.187003	1	0.0246335	0.336861
25	1098	64.6667	1	7.75	82.6	145	0.226509	0.262994	0.257294	1	0.0229048	0.385798
26	379	29.6667	1	7.75	41.8	142.667	0.440397	0.0907784	0.118037	1	0.0445333	0.313337
27	405	13.3333	1	7	43.7	143	0.467473	0.097006	0.0530504	1	0.0472712	0.299332
28	353	19	0	15	26.5	124	0.31195	0.0845509	0.0755968	0	0.0315446	0.0479231
29	343	28.6667	0	10.25	28.1	106	0.368024	0.0821557	0.114058	0	0.0372148	0.0583572
30	343	21.3333	0	12.5	45.5	111.667	0.196337	0.0821557	0.0848806	0	0.0198537	0.0467225
31	346	46.3333	0	16.5	31.6	125.333	0.240378	0.0828743	0.18435	0	0.0243072	0.0728829
32	717	62.3333	0	7.75	27.5	147.333	0.6913	0.171737	0.248011	0	0.0699047	0.122413
33	617	41.6667	0	8.5	22.6	154.667	0.805136	0.147784	0.165782	0	0.0814159	0.0987457
34	591	40.3333	0	21.75	16.4	153	0.428932	0.141557	0.160477	0	0.0433739	0.0863521
35	690	22	0	15.5	30.5	107.333	0.22704	0.165269	0.0875332	0	0.0229585	0.0689403
36	630	9.33333	1	12.75	49.9	118.667	0.186517	0.150898	0.0371353	1	0.0188607	0.301724
37	630	6	0	17.5	8.3	249	1.71429	0.150898	0.0238727	0	0.17335	0.0870302
38	412	12	0	18.25	45.6	227	0.272771	0.0986826	0.0477454	0	0.0275828	0.0435027
39	423	25.6667	0	23.5	45	214.333	0.202679	0.101317	0.102122	0	0.0204951	0.0559836
40	412	6	0	18.75	72.9	225	0.164609	0.0986826	0.0238727	0	0.0166454	0.0348002
41	415	5.66667	0	10.5	37.2	212.333	0.543608	0.0994012	0.0225464	0	0.05497	0.0442294
42	587	6.33333	0	14.75	12.9	235.333	1.23681	0.140599	0.0251989	0	0.125067	0.0727161
43	569	7.66667	0	15.75	24	217	0.574074	0.136287	0.030504	0	0.0580508	0.0562105
44	584	29.6667	1	14.5	22	199	0.623824	0.13988	0.118037	1	0.0630816	0.33025
45	690	27	0	18	39.3	134.333	0.189897	0.165269	0.107427	0	0.0192025	0.0729748
46	794	33.6667	0	18.25	54.8	173	0.172983	0.19018	0.133952	0	0.0174921	0.085406
47	601	9.66667	0	21.25	12.8	254	0.933824	0.143952	0.0384615	0	0.0944289	0.0692106
48	626	13.6667	0	11	32.4	254	0.712682	0.14994	0.0543767	0	0.0720669	0.0690959
49	346	10	0	16	30.6	254	0.518791	0.0828743	0.0397878	0	0.0524605	0.0437806
50	394	11.3333	0	18.5	33.6	252	0.405405	0.0943713	0.0450928	0	0.0409949	0.0451147
51	307	10.6667	1	16	100	254	0.15875	0.0735329	0.0424403	1	0.0160529	0.283007
52	765	7.33333	0	13	100.1	254	0.195189	0.183234	0.0291777	0	0.0197377	0.0580372
53	459	141.333	1	22	97.6	254	0.118294	0.10994	0.562334	1	0.0119619	0.421059
54	725	48.3333	1	23.5	85.3	253	0.126213	0.173653	0.192308	1	0.0127627	0.344681
55	34	11	1	20	100	175.667	0.0878333	0.00814371	0.0437666	1	0.00888177	0.265198
56	447	6.33333	1	22.5	100	254	0.112889	0.107066	0.0251989	1	0.0114154	0.28592
57	524	18.6667	1	27.5	93.5	254	0.0987846	0.125509	0.0742706	1	0.00998917	0.302442
58	1691	7	1	15.5	88.5	240.667	0.175445	0.40503	0.0278515	1	0.0177411	0.362656
59	1103	8.33333	1	16.75	73.9	149	0.120372	0.264192	0.0331565	1	0.0121721	0.32738
60	1686	6.66667	1	7	96.9	143	0.210821	0.403832	0.0265252	1	0.0213184	0.362919
61	610	8	0	9.5	7.1	188	2.78725	0.146108	0.0318302	0	0.281849	0.114947
62	764	7.33333	0	8	20.2	119.333	0.738449	0.182994	0.0291777	0	0.0746725	0.071711
63	552	25.6667	0	16.75	79.3	110.333	0.0830651	0.132216	0.102122	0	0.0083996	0.0606843
64	1028	11.3333	0	21	99.7	122.333	0.0584293	0.246228	0.0450928	0	0.00590841	0.0743072
65	1070	174	1	23.75	95.4	143	0.0631138	0.256287	0.692308	1	0.00638211	0.488744
66	868	157	0	22.25	96.2	159	0.0742834	0.207904	0.624668	0	0.00751159	0.210021
67	1114	84.3333	0	26.25	98.6	132	0.0509997	0.266826	0.335544	0	0.00515713	0.151882
68	1037	58.6667	0	22	84.8	136	0.0728988	0.248383	0.233422	0	0.00737158	0.122294
69	1157	19.6667	0	30	99.5	179.333	0.0600782	0.277126	0.0782493	0	0.00607515	0.0903626
70	1040	39.6667	0	24.25	87.3	154	0.0727436	0.249102	0.157825	0	0.00735588	0.103571
71	1023	99.3333	1	17.5	95.1	161	0.0967403	0.24503	0.395225	1	0.00978244	0.412509
72	100	49.3333	1	25.5	65.6	175.667	0.105014	0.0239521	0.196286	1	0.010619	0.307714
73	774	22	1	20.25	94.7	248.667	0.129671	0.185389	0.0875332	1	0.0131124	0.321509
74	1530	2.66667	1	22.5	97.6	254	0.115665	0.366467	0.0106101	1	0.0116961	0.347193
75	431	12.6667	0	11	64.6	216.333	0.304438	0.103234	0.0503979	0	0.0307849	0.0461041
76	394	27.6667	0	9.75	57.6	205	0.365028	0.0943713	0.11008	0	0.0369119	0.0603407
77	287	12.6667	0	16	48.7	225	0.288758	0.0687425	0.0503979	0	0.0291994	0.0370849
78	1016	11.3333	1	19.5	76.5	221	0.148148	0.243353	0.0450928	1	0.0149808	0.325857
79	752	16	0	15.5	73.8	156.333	0.136667	0.18012	0.0636605	0	0.0138199	0.0644
80	291	15.3333	1	48.5	95.1	153.333	0.0332441	0.0697006	0.061008	1	0.00336166	0.283518
81	301	136	1	18	100.1	204.333	0.113405	0.0720958	0.541114	1	0.0114676	0.406169
82	233	47.6667	1	20	96.6	191.333	0.0990338	0.0558084	0.189655	1	0.0100144	0.313869
83	353	17.3333	1	26.5	100	217	0.0818868	0.0845509	0.0689655	1	0.00828045	0.290449
84	237	6.66667	1	27.5	100	254	0.0923636	0.0567665	0.0265252	1	0.00933987	0.273158
85	326	15	1	7	100	163.333	0.233333	0.0780838	0.0596817	1	0.0235948	0.29034
86	241	17.6667	1	7	97.8	149	0.217645	0.0577246	0.0702918	1	0.0220084	0.287506
87	1054	31	1	18	81.4	129.667	0.0884976	0.252455	0.123342	1	0.00894894	0.346187
88	252	60.3333	1	8.75	73.4	203	0.316076	0.0603593	0.240053	1	0.0319619	0.333094
89	878	13.6667	1	7	85.4	196.333	0.328426	0.210299	0.0543767	1	0.0332107	0.324472
90	277	9.66667	0	12.25	92.9	191	0.167835	0.0663473	0.0384615	0	0.0169716	0.0304451
91	609	47.6667	0	19.25	22.8	126	0.287081	0.145868	0.189655	0	0.0290299	0.0911383
92	174	40	1	17.75	53.6	140	0.147152	0.0416766	0.159151	1	0.0148801	0.303927
93	54	18.3333	1	16.75	35.3	142.667	0.241286	0.0129341	0.0729443	1	0.0243991	0.277569
94	134	27.6667	1	8.5	38.9	122	0.36897	0.0320958	0.11008	1	0.0373105	0.294871
95	67	40	1	19	49.7	99.3333	0.105193	0.0160479	0.159151	1	0.0106371	0.296459
96	856	31	0	14.5	94.4	143.667	0.104958	0.20503	0.123342	0	0.0106134	0.0847464
97	1482	8.33333	1	19.5	56.4	189	0.171849	0.35497	0.0331565	1	0.0173775	0.351376
98	828	49.3333	1	21	95.4	218.667	0.109148	0.198323	0.196286	1	0.0110371	0.351412
99	843	11.3333	0	21	69.8	254	0.173284	0.201916	0.0450928	0	0.0175226	0.0661329
100	611	10.6667	0	23.75	63	202	0.135004	0.146347	0.0424403	0	0.0136517	0.0506098
101	370	136	1	21	96.8	169.667	0.0834645	0.0886228	0.541114	1	0.00843999	0.409544
102	905	156.667	1	25.5	99.6	200	0.0787464	0.216766	0.623342	1	0.00796289	0.462018
103	442	24.3333	1	6.75	98.6	161.667	0.242907	0.105868	0.096817	1	0.0245629	0.306812
104	449	168.333	1	21	94	205	0.10385	0.107545	0.669761	1	0.0105014	0.446952
105	4	190.667	1	20.25	15.9	182.667	0.567332	0.000958084	0.758621	1	0.057369	0.454237
106	701	81.3333	0	14	31.3	224.333	0.511943	0.167904	0.323607	0	0.051768	0.13582
107	1138	8	1	12.5	96.2	165	0.137214	0.272575	0.0318302	1	0.0138752	0.32957
108	1339	25.3333	1	17.75	94.8	174.667	0.103801	0.320719	0.100796	1	0.0104965	0.358003
109	812	60	0	15	67.8	169	0.166175	0.194491	0.238727	0	0.0168037	0.112505
110	373	22.3333	1	10.5	92.1	201.333	0.208193	0.0893413	0.0888594	1	0.0210527	0.299813
111	52	92	1	13.75	79.2	160	0.146924	0.0124551	0.366048	1	0.014857	0.34834
112	33	48.6667	1	14.75	79.6	176.667	0.15047	0.00790419	0.193634	1	0.0152156	0.304188
113	8	12.6667	1	20.75	55.1	162.667	0.142275	0.00191617	0.0503979	1	0.014387	0.266675
114	624	8.66667	0	8.25	33.2	163	0.595108	0.149461	0.0344828	0	0.0601777	0.0610304
115	1251	43.6667	1	9	98.1	201.333	0.228036	0.299641	0.17374	1	0.0230592	0.37411
116	902	20.3333	1	7.5	98.9	192.333	0.259297	0.216048	0.0809019	1	0.0262203	0.330793
117	1168	92	1	10	100	118.333	0.118333	0.27976	0.366048	1	0.0119659	0.414444
118	408	73.6667	1	17.5	92.8	106	0.0652709	0.0977246	0.293103	1	0.00660024	0.349357
119	716	133.333	0	17	53.8	92.6667	0.101319	0.171497	0.530504	0	0.0102455	0.178062
120	434	128	0	14.25	83.7	100	0.0838416	0.103952	0.509284	0	0.00847812	0.155429
121	909	133.333	1	14.25	43.2	92.6667	0.150531	0.217725	0.530504	1	0.0152218	0.440863
122	767	87	0	11.75	96.8	113.333	0.0996425	0.183713	0.346154	0	0.0100759	0.134986
123	49	57	1	16.75	89.4	230.667	0.15404	0.0117365	0.22679	1	0.0155766	0.313526
124	104	7	1	16.5	88.8	246	0.167895	0.0249102	0.0278515	1	0.0169777	0.267435
125	210	17	1	16.75	91.5	216.667	0.14137	0.0502994	0.0676393	1	0.0142954	0.283059
126	217	12.3333	1	13.75	83.3	254	0.221761	0.051976	0.0490716	1	0.0224247	0.280868
127	511	21.3333	1	16.5	24.5	235.333	0.582148	0.122395	0.0848806	1	0.0588672	0.316536
128	565	100	1	13.5	24.1	166	0.51022	0.135329	0.397878	1	0.0515938	0.3962
129	547	64.3333	1	9.5	23.7	168.667	0.74913	0.131018	0.255968	1	0.0757526	0.365685
130	563	34.3333	1	17.25	29.4	167	0.329291	0.13485	0.136605	1	0.0332981	0.326188
131	2280	64	1	10.75	96.5	168.667	0.16259	0.546108	0.254642	1	0.0164412	0.454298
132	408	51.6667	0	17	84.8	139	0.0964206	0.0977246	0.20557	0	0.00975012	0.0782612
133	543	66	0	14.25	54.8	163	0.208734	0.13006	0.262599	0	0.0211073	0.103442
134	461	8	0	24.5	61.1	239	0.159658	0.110419	0.0318302	0	0.0161447	0.0395985
135	93	7.33333	1	5.25	62.6	254	0.772859	0.0222754	0.0291777	1	0.078152	0.282401
136	167	15.6667	0	17	60.3	248.333	0.242253	0.04	0.0623342	0	0.0244968	0.0317077
137	21	56	0	21.75	71.1	217.333	0.140539	0.00502994	0.222812	0	0.0142114	0.0605133
138	390	10.6667	1	10.75	63.6	221	0.323241	0.0934132	0.0424403	1	0.0326864	0.292135
139	507	143	1	19	69.3	123.333	0.0936685	0.121437	0.568966	1	0.00947182	0.424969
140	474	140	1	13	68.6	115	0.128953	0.113533	0.557029	1	0.0130398	0.4209
141	86	6.33333	0	11.25	93.2	188.667	0.17994	0.0205988	0.0251989	0	0.0181956	0.0159983
142	893	13.3333	0	9.5	95.2	209.667	0.23183	0.213892	0.0530504	0	0.0234428	0.0725963
143	582	42.3333	0	16.5	17.4	185.333	0.645536	0.139401	0.168435	0	0.065277	0.0932783
144	404	56.6667	1	9	99.8	135.667	0.151043	0.0967665	0.225464	1	0.0152736	0.334376
145	667	35.3333	1	34	63.8	184.333	0.0849776	0.15976	0.140584	1	0.00859299	0.327234
146	764	27	1	10	93.5	202	0.216043	0.182994	0.107427	1	0.0218464	0.328067
147	1030	14.3333	0	10.25	49.2	179	0.354947	0.246707	0.0570292	0	0.0358925	0.0849071
148	988	60.6667	0	14.75	80.3	139.667	0.117919	0.236647	0.241379	0	0.0119241	0.122488
149	1343	41.6667	0	19.5	98.4	151.333	0.0788687	0.321677	0.165782	0	0.00797526	0.123859
150	758	15	0	12	77.7	128.667	0.137995	0.181557	0.0596817	0	0.0139542	0.0637982
151	763	79	0	17.25	88.2	174	0.114365	0.182754	0.314324	0	0.0115646	0.127161
152	1180	52.3333	0	15.5	84.2	197.333	0.151202	0.282635	0.208223	0	0.0152896	0.126537
153	1118	9.33333	0	16.25	98.7	126.333	0.0787676	0.267784	0.0371353	0	0.00796503	0.0782212
154	840	65	0	23.5	10.6	156.333	0.627593	0.201198	0.258621	0	0.0634626	0.13082
155	147	23	1	21.75	86	203	0.108527	0.0352096	0.0915119	1	0.0109743	0.284424
156	424	51.3333	0	16.75	32.7	122	0.22274	0.101557	0.204244	0	0.0225236	0.0820811
157	1143	10.3333	1	19	89.7	254	0.149035	0.273772	0.0411141	1	0.0150705	0.332489
158	742	36.6667	0	9.75	92.1	163.667	0.182262	0.177725	0.145889	0	0.0184305	0.0855109
159	869	18	1	22	98.7	140.667	0.0647816	0.208144	0.071618	1	0.00655076	0.321578
160	874	42	1	6.25	73.8	145	0.314363	0.209341	0.167109	1	0.0317886	0.35206
161	32	17	0	6	10.8	136.667	2.10905	0.00766467	0.0676393	0	0.213269	0.0721432
162	454	23.6667	1	6.25	43.6	144.333	0.529664	0.108743	0.0941645	1	0.0535599	0.314117
163	443	14.3333	0	7.5	89.4	166.333	0.248074	0.106108	0.0570292	0	0.0250854	0.0470556
164	376	31.6667	0	7.5	98.3	196	0.265853	0.0900599	0.125995	0	0.0268832	0.0607344
165	361	5.66667	0	8.25	90	136	0.183165	0.0864671	0.0225464	0	0.0185218	0.0318838
166	152	34.3333	0	7.5	63.8	115	0.240334	0.0364072	0.136605	0	0.0243028	0.0493287
167	13	35.6667	0	7.25	59.6	62.6667	0.145028	0.00311377	0.14191	0	0.0146653	0.0399222
168	907	61.6667	0	7.75	68.4	62.3333	0.117588	0.217246	0.245358	0	0.0118906	0.118624
169	690	22.6667	0	14.25	98.3	54.3333	0.0387881	0.165269	0.0901857	0	0.00392227	0.0648444
170	571	25	1	17	14.8	60.3333	0.239799	0.136766	0.0994695	1	0.0242486	0.315121
171	331	36.3333	0	12.5	24.1	53.6667	0.178147	0.0792814	0.144562	0	0.0180143	0.0604645
172	614	32.6667	1	6.75	3.5	43.3333	1.83422	0.147066	0.129973	1	0.185477	0.365629
173	591	16.3333	0	9.25	3.1	64.6667	2.25516	0.141557	0.0649867	0	0.228043	0.108647
174	711	37	0	22.75	5.7	62.6667	0.483259	0.170299	0.147215	0	0.0488675	0.0915954
175	9	21	0	12.25	33.5	58	0.141334	0.00215569	0.0835544	0	0.0142918	0.0250005
176	293	12	1	14.25	90.9	37.6667	0.0290789	0.0701796	0.0477454	1	0.00294048	0.280216
177	974	218.333	1	25.5	99.2	189.667	0.0749789	0.233293	0.8687	1	0.00758192	0.527394
178	832	157.667	1	23.25	80.9	181.333	0.0964065	0.199281	0.627321	1	0.00974869	0.459088
179	402	115	0	13	33.1	200.667	0.466341	0.0962874	0.45756	0	0.0471568	0.150251
180	686	57.6667	0	12.5	73.8	186.333	0.201987	0.164311	0.229443	0	0.0204251	0.103545
181	1643	174	1	26.75	98.9	193.333	0.073078	0.393533	0.692308	1	0.0073897	0.523308
182	1628	10.3333	1	13.75	94.3	254	0.195893	0.38994	0.0411141	1	0.0198089	0.362716
183	309	55.3333	0	19.25	73.5	254	0.179521	0.074012	0.220159	0	0.0181533	0.0780811
184	-25	13.3333	1	12	3.8	254	5.57018	-0.00598802	0.0530504	1	0.56326	0.402581
185	1371	54	0	19	64.9	233.667	0.189495	0.328383	0.214854	0	0.0191619	0.1406
186	1439	104	0	9.75	63.1	122.667	0.199385	0.344671	0.413793	0	0.020162	0.194656
187	1274	61	0	25.25	54.3	89.3333	0.0651557	0.30515	0.242706	0	0.00658859	0.138611
188	1274	30.6667	0	32.25	52.7	223.333	0.131405	0.30515	0.122016	0	0.0132878	0.110113
189	1163	14	0	36.75	66.5	236.333	0.0967043	0.278563	0.0557029	0	0.00977881	0.0860112
190	913	102	0	10	42	231.667	0.551587	0.218683	0.405836	0	0.0557769	0.170074
191	915	103.667	0	10.5	32.2	213	0.629991	0.219162	0.412467	0	0.0637051	0.173833
192	1335	14	0	10.5	53.7	198.333	0.351748	0.31976	0.0557029	0	0.035569	0.102758
193	519	15.6667	1	10	16.9	184.333	1.09073	0.124311	0.0623342	1	0.110295	0.324235
194	537	115.667	0	8	78	124.333	0.199252	0.128623	0.460212	0	0.0201485	0.152246
195	591	49.6667	1	24	54.5	131.333	0.100408	0.141557	0.197613	1	0.0101533	0.337331
196	753	46.3333	1	17.75	20.5	143.667	0.394824	0.180359	0.18435	1	0.0399249	0.351159
197	733	103	1	15.25	92.9	121	0.0854082	0.175569	0.409814	1	0.00863654	0.398505
198	1341	84.6667	1	14.75	96.4	193.667	0.136203	0.321198	0.33687	1	0.0137729	0.41796
199	1314	15.6667	0	20.5	64.7	211	0.159083	0.314731	0.0623342	0	0.0160866	0.0982878
200	1297	17	1	22.25	92.1	134.667	0.0657159	0.310659	0.0676393	1	0.00664524	0.346236
201	634	10	1	22.25	96.6	215.667	0.10034	0.151856	0.0397878	1	0.0101465	0.300448
202	567	23.3333	1	15	49.3	189	0.255578	0.135808	0.0928382	1	0.0258442	0.313623
203	566	22.6667	1	8.75	12	201.333	1.91746	0.135569	0.0901857	1	0.193895	0.354912
204	356	103	0	8.75	26.9	254	1.07913	0.0852695	0.409814	0	0.109122	0.151052
205	283	172	1	8	93.7	221	0.294824	0.0677844	0.68435	1	0.0298128	0.445487
206	802	73	1	9.5	80.3	254.333	0.333399	0.192096	0.290451	1	0.0337135	0.379065
207	504	16.6667	0	20	32.7	157.667	0.241081	0.120719	0.066313	0	0.0243782	0.0528524
208	521	15	0	10	5.7	98.3333	1.72515	0.12479	0.0596817	0	0.174448	0.08973
209	27	21.6667	0	11.25	20	166.667	0.740741	0.00646707	0.0862069	0	0.0749042	0.0418945
210	4	21.6667	1	8.25	32.7	53	0.19646	0.000958084	0.0862069	1	0.0198662	0.276758
211	51	15	1	1.75	79.2	167.667	1.20972	0.0122156	0.0596817	1	0.122327	0.298556
212	72	17	1	12	82.7	49.6667	0.050047	0.0172455	0.0676393	1	0.00506079	0.272486
213	31	14.3333	0	7.75	69.8	53	0.0979758	0.00742515	0.0570292	0	0.00990738	0.0185904
214	569	18.3333	0	8.75	30.6	49.6667	0.185496	0.136287	0.0729443	0	0.0187575	0.0569973
215	921	19	0	6	27.5	53.3333	0.323232	0.220599	0.0755968	0	0.0326855	0.0822203
216	437	12.3333	0	7.75	51	77.6667	0.1965	0.104671	0.0490716	0	0.0198702	0.0434031
217	679	65.3333	0	8.25	53.1	93	0.212292	0.162635	0.259947	0	0.0214672	0.111012
218	909	11.3333	1	9	63.5	132	0.230971	0.217725	0.0450928	1	0.023356	0.321543
219	910	68.3333	1	7.75	92.7	254	0.353551	0.217964	0.271883	1	0.0357513	0.3814
220	1145	16.3333	1	5.25	61.1	45.6667	0.142364	0.274251	0.0649867	1	0.0143959	0.338409
221	9	15	1	12.75	60	122.333	0.159913	0.00215569	0.0596817	1	0.0161705	0.269502
222	1199	18	0	30.75	51.8	89	0.0558747	0.287186	0.071618	0	0.00565009	0.0911134
223	859	28	1	14.25	97.8	224.667	0.161207	0.205749	0.111406	1	0.0163014	0.333364
224	20	75.3333	1	6.75	89	167.667	0.279096	0.00479042	0.299735	1	0.0282223	0.333187
225	573	15.6667	0	8.5	2.3	193.333	9.88917	0.137246	0.0623342	0	1	0.299895
226	826	68	1	7	82.8	151.333	0.2611	0.197844	0.270557	1	0.0264026	0.373701
227	652	30.6667	0	8.75	18.9	166.667	1.00781	0.156168	0.122016	0	0.10191	0.0950235
228	265	18.3333	1	15	68.2	171.667	0.167807	0.0634731	0.0729443	1	0.0169688	0.288347
229	860	36	0	10.25	76.6	174.333	0.222038	0.205988	0.143236	0	0.0224527	0.0929192
230	639	66	0	13.75	81.5	133.333	0.118981	0.153054	0.262599	0	0.0120315	0.106921
231	778	13	0	20.25	82	75.6667	0.0455686	0.186347	0.0517241	0	0.00460793	0.0606698
232	131	13.3333	0	8.5	46.6	116.333	0.293697	0.0313772	0.0530504	0	0.0296988	0.0285316
233	148	55.3333	0	15.75	47.4	107.333	0.143772	0.0354491	0.220159	0	0.0145384	0.0675367
234	528	7	1	29.5	99.8	250.667	0.085142	0.126467	0.0278515	1	0.00860962	0.290732
235	742	39.3333	1	18.5	97.8	164	0.0906428	0.177725	0.156499	1	0.00916586	0.335847
236	525	5.33333	0	5	74.1	139	0.375169	0.125749	0.0212202	0	0.0379373	0.0462265
237	667	42	1	15.25	28	201	0.470726	0.15976	0.167109	1	0.0476001	0.343617
238	370	16	1	11.25	95.9	234.333	0.217202	0.0886228	0.0636605	1	0.0219636	0.293562
239	229	8.33333	1	18.25	99.2	254	0.1403	0.0548503	0.0331565	1	0.0141873	0.275549
240	279	15.6667	0	15.5	28.4	242.333	0.550507	0.0668263	0.0623342	0	0.0556677	0.0462071
241	387	8.66667	0	14.75	28.3	251.667	0.602903	0.0926946	0.0344828	0	0.0609659	0.0470358
242	277	17.6667	0	16	37.1	212.667	0.358266	0.0663473	0.0702918	0	0.0362281	0.0432168
243	360	21.3333	0	14.75	31.8	248.667	0.53015	0.0862275	0.0848806	0	0.0536091	0.0561793
244	378	19	0	12	20.2	163.667	0.675193	0.0905389	0.0755968	0	0.0682759	0.0586029
245	410	14.3333	0	11.5	26.6	128.667	0.420617	0.0982036	0.0570292	0	0.0425331	0.0494415
246	436	14.3333	0	27.5	16.4	149.667	0.331855	0.104431	0.0570292	0	0.0335574	0.0487544
247	342	11.6667	0	16	13.9	145.333	0.653477	0.0819162	0.0464191	0	0.0660801	0.0486038
248	340	6.66667	0	14.25	40.5	139.667	0.242004	0.0814371	0.0265252	0	0.0244716	0.0331085
249	358	8	0	12.75	27.2	140	0.403691	0.0857485	0.0318302	0	0.0408215	0.0396001
250	317	23	0	16.25	24.8	216.333	0.536807	0.0759281	0.0915119	0	0.0542823	0.0554306
251	287	10.6667	0	9.25	29.7	225	0.819001	0.0687425	0.0424403	0	0.0828179	0.0485002
252	67	7	0	14.5	86.1	203.667	0.163136	0.0160479	0.0278515	0	0.0164964	0.0150989
253	14	13	0	26.75	25.9	208	0.30022	0.00335329	0.0517241	0	0.0303585	0.021359
254	30	15.3333	0	22.75	23.7	145.333	0.269548	0.00718563	0.061008	0	0.0272568	0.0238626
255	81	45	0	21.5	39.2	148.667	0.176396	0.0194012	0.179045	0	0.0178373	0.0540709
256	671	68	1	26.5	97.6	212.333	0.0820961	0.160719	0.270557	1	0.00830161	0.359894
257	379	91.6667	0	21.5	51.9	241.667	0.216576	0.0907784	0.364721	0	0.0219003	0.11935
258	40	18.6667	1	7	39.2	165.333	0.602527	0.00958084	0.0742706	1	0.0609279	0.286195
259	1084	24.3333	1	13.5	95.9	143	0.110455	0.259641	0.096817	1	0.0111692	0.341907
260	1061	19.6667	1	10.25	43.2	133.333	0.301114	0.254132	0.0782493	1	0.0304489	0.340707
261	1185	20.6667	1	14.25	85.8	98.6667	0.080699	0.283832	0.0822281	1	0.00816034	0.343555
262	964	40	1	22	66	95.6667	0.0658861	0.230898	0.159151	1	0.00666245	0.349178
263	20	27	1	12.5	77.6	104.333	0.10756	0.00479042	0.107427	1	0.0108766	0.280774
264	396	122	1	19.25	100.1	114.667	0.0595076	0.0948503	0.485411	1	0.00601745	0.39657
265	922	22.3333	0	11	49.9	102.667	0.187041	0.220838	0.0888594	0	0.0189137	0.0821529
266	240	33.3333	0	9.25	59.7	99.3333	0.179878	0.057485	0.132626	0	0.0181894	0.0520751
267	435	113	0	10.25	15.9	127.333	0.781306	0.104192	0.449602	0	0.0790062	0.1582
268	478	17	0	10.5	36.7	112	0.290645	0.114491	0.0676393	0	0.0293902	0.0528801
269	951	16.6667	0	6	89.9	117.333	0.217526	0.227784	0.066313	0	0.0219963	0.0790234
270	760	21	1	10.75	84.5	121.333	0.133572	0.182036	0.0835544	1	0.0135069	0.319774
271	990	23.3333	1	9.75	57.7	127.667	0.226933	0.237126	0.0928382	1	0.0229476	0.338228
272	793	62.6667	0	12.75	39.9	129.333	0.25423	0.18994	0.249337	0	0.0257079	0.116246
273	190	13.6667	0	7.5	75	142	0.252444	0.045509	0.0543767	0	0.0255274	0.0313532
274	56	20.3333	0	11.25	80.3	48.6667	0.0538721	0.0134132	0.0809019	0	0.00544758	0.0249407
275	42	27.3333	0	8.75	51.5	40.6667	0.090245	0.0100599	0.108753	0	0.00912564	0.0319847
276	901	21.6667	1	10.75	83.2	51	0.0570215	0.215808	0.0862069	1	0.00576605	0.326945
277	433	43.6667	0	8	93.5	48	0.0641711	0.103713	0.17374	0	0.00648903	0.0709854
278	184	26	1	8	98.5	51.3333	0.0651438	0.0440719	0.103448	1	0.00658739	0.288527
279	558	33.3333	0	9.75	26.5	97.6667	0.378004	0.133653	0.132626	0	0.038224	0.0761257
280	692	35.3333	0	8.75	11.6	97.6667	0.962233	0.165749	0.140584	0	0.0973017	0.100908
281	732	16.3333	0	6.5	26.1	122.333	0.721092	0.175329	0.0649867	0	0.0729174	0.0783084
282	788	18.3333	0	6.75	22.3	117.667	0.781708	0.188743	0.0729443	0	0.0790469	0.0851834
283	689	56.3333	0	10	4.2	181	4.30952	0.16503	0.224138	0	0.435782	0.206237
284	745	13.3333	1	11	6	216.667	3.28283	0.178443	0.0530504	1	0.331962	0.390864
285	721	11	1	6.5	4.9	254	7.97488	0.172695	0.0437666	1	0.806426	0.505722
286	908	12.6667	0	7	87.5	242.667	0.39619	0.217485	0.0503979	0	0.0400631	0.0769865
287	596	15.6667	1	7.5	90	213.333	0.316049	0.142754	0.0623342	1	0.0319591	0.309262
288	533	15	0	12.25	40.2	143.667	0.291739	0.127665	0.0596817	0	0.0295008	0.0542118
289	967	64	1	13.25	78.4	144	0.138621	0.231617	0.254642	1	0.0140175	0.375069
290	453	54.6667	0	25	63.4	223	0.140694	0.108503	0.217507	0	0.0142271	0.0850592
291	608	38	0	6	56.7	107	0.314521	0.145629	0.151194	0	0.0318046	0.0821567
292	554	19.3333	0	10.25	51.3	133	0.252936	0.132695	0.0769231	0	0.025577	0.0587987
293	1261	21	0	12.5	38.2	182.667	0.382548	0.302036	0.0835544	0	0.0386835	0.106068
294	-28	13.3333	0	10.75	3.8	215.667	5.27948	-0.00670659	0.0530504	0	0.533864	0.145052
295	16	26.3333	0	5	45	76.3333	0.339259	0.00383234	0.104775	0	0.0343061	0.0357283
296	265	15.6667	1	12	74.9	7.33333	0.00815903	0.0634731	0.0623342	1	0.000825046	0.281658
297	75	19.6667	1	9.25	18.3	52.3333	0.309162	0.0179641	0.0782493	1	0.0312626	0.281869
298	81	15.6667	1	12.25	52.1	53	0.0830428	0.0194012	0.0623342	1	0.00839735	0.272533
299	87	14.6667	1	6	4.4	15.5	0.587121	0.0208383	0.0583554	1	0.0593701	0.284641
300	0	24.3333	0	14.75	6.4	130.333	1.38065	0	0.096817	0	0.139612	0.0591073
301	534	55	0	13.75	79.5	93.3333	0.0853821	0.127904	0.218833	0	0.0086339	0.0888427
302	381	105	0	18.5	54.7	117.667	0.116277	0.0912575	0.417772	0	0.011758	0.130197
303	839	11.3333	1	8.25	94.1	92.6667	0.119366	0.200958	0.0450928	1	0.0120704	0.31453
304	339	11	0	9.75	23.6	254	1.10387	0.0811976	0.0437666	0	0.111624	0.059147
305	6	15	1	5.75	54.2	254	0.815017	0.00143713	0.0596817	1	0.0824151	0.285883
306	152	16.3333	0	5.75	57.2	16	0.048647	0.0364072	0.0649867	0	0.00491922	0.0265783
307	344	14	0	7.75	21.6	18.6667	0.111509	0.0823952	0.0557029	0	0.0112759	0.0373435
308	361	6.33333	0	7	16.9	188.667	1.59482	0.0864671	0.0251989	0	0.161269	0.0682337
309	428	53.3333	0	5.75	31.3	163	0.905681	0.102515	0.212202	0	0.0915831	0.101575
310	385	66	0	7.25	64.5	145	0.310078	0.0922156	0.262599	0	0.0313553	0.0965426
311	295	30	0	9.25	21.6	115	0.575576	0.0706587	0.119363	0	0.0582026	0.0620562
312	284	17	0	7.5	43.4	113	0.347158	0.068024	0.0676393	0	0.0351049	0.042692
313	447	35.6667	0	17.25	25.1	112.333	0.259445	0.107066	0.14191	0	0.0262353	0.0688027
314	317	30.3333	0	8.5	46.6	116.667	0.294538	0.0759281	0.12069	0	0.0297839	0.0566004
315	279	17	0	8	62.9	44	0.0874404	0.0668263	0.0676393	0	0.00884203	0.0358269
316	379	74	0	5.75	64	114.333	0.310688	0.0907784	0.29443	0	0.031417	0.104156
317	274	54	0	8	35.8	97	0.338687	0.0656287	0.214854	0	0.0342483	0.0786828
318	1071	24.3333	0	10	92.9	103.333	0.111231	0.256527	0.096817	0	0.0112477	0.0911479
319	374	55	0	19	18	107.667	0.314815	0.0895808	0.218833	0	0.0318343	0.085062
320	420	6	0	10.5	53.4	190.333	0.339457	0.100599	0.0238727	0	0.0343261	0.0396994
321	591	23	0	6.75	64.2	78	0.179993	0.141557	0.0915119	0	0.018201	0.0628175
322	289	25	0	13.75	32.2	96.3333	0.21758	0.0692216	0.0994695	0	0.0220018	0.0476732
323	838	20.3333	0	11	92.9	121.333	0.118733	0.200719	0.0809019	0	0.0120064	0.0734067
324	239	27.6667	1	6.25	81	54.6667	0.107984	0.0572455	0.11008	1	0.0109194	0.294561
325	258	20.3333	0	8.25	56	105.333	0.227994	0.0617964	0.0809019	0	0.0230549	0.0414383
326	461	39.6667	1	7.5	62.7	133.667	0.284246	0.110419	0.157825	1	0.0287431	0.324247
327	16	39	1	7.5	88.6	139.667	0.210183	0.00383234	0.155172	1	0.0212539	0.295065
328	57	45.6667	0	14.25	65.1	160.667	0.173193	0.0136527	0.181698	0	0.0175134	0.0532159
329	196	87.6667	1	5.25	92.5	79.6667	0.16405	0.0469461	0.348806	1	0.0165888	0.353085
330	1300	25.6667	0	13.75	57.1	84.6667	0.107838	0.311377	0.102122	0	0.0109047	0.106101
331	609	18.3333	0	10.5	17.4	92.6667	0.507207	0.145868	0.0729443	0	0.0512891	0.0675254
332	-30	21	1	6.25	1.6	90.3333	9.03333	-0.00718563	0.0835544	1	0.913457	0.497456
333	830	26	0	7.5	24	92	0.511111	0.198802	0.103448	0	0.0516839	0.0884836
334	671	28.6667	0	8	43.3	95.3333	0.275212	0.160719	0.114058	0	0.0278296	0.0756516
335	1172	68.6667	1	6.25	64.1	83.3333	0.208008	0.280719	0.27321	1	0.0210339	0.393741
336	90	12.3333	1	11.5	67	137	0.177807	0.0215569	0.0490716	1	0.0179799	0.272152
337	2280	17	1	10	95.7	122.667	0.128178	0.546108	0.0676393	1	0.0129615	0.406677
338	583	16	1	6.75	65.9	132	0.296746	0.139641	0.0636605	1	0.0300072	0.308327
339	887	21.6667	1	8.25	64.6	89.3333	0.16762	0.212455	0.0862069	1	0.0169499	0.328903
340	768	15.6667	1	17.25	56.6	134.667	0.137929	0.183952	0.0623342	1	0.0139474	0.315058
341	227	10	1	11.5	70.2	182	0.225443	0.0543713	0.0397878	1	0.0227969	0.279239
342	645	20.3333	0	9.25	94.4	97.6667	0.111849	0.154491	0.0809019	0	0.0113103	0.0616758
343	586	17.3333	1	6.75	34.4	131	0.564169	0.140359	0.0689655	1	0.0570491	0.316593
344	799	12.3333	0	7.25	70.9	109.667	0.213349	0.191377	0.0490716	0	0.021574	0.0655057
345	53	21	1	8.5	79.1	164	0.243921	0.0126946	0.0835544	1	0.0246654	0.280229
346	68	47.6667	1	16.5	81.1	83	0.0620259	0.0162874	0.189655	1	0.0062721	0.303054
347	33	53.3333	0	9.25	94.8	88	0.100354	0.00790419	0.212202	0	0.0101478	0.0575634
348	746	30.3333	1	18	80.3	120	0.083022	0.178683	0.12069	1	0.00839524	0.326942
349	806	19	1	6	88.6	101.667	0.191247	0.193054	0.0755968	1	0.019339	0.321997
350	709	22	1	7.5	99.9	140.333	0.187298	0.16982	0.0875332	1	0.0189397	0.319073
351	613	13.6667	1	9.75	97.7	141.333	0.14837	0.146826	0.0543767	1	0.0150033	0.304052
352	741	34.3333	0	20.25	33.8	89.6667	0.131005	0.177485	0.136605	0	0.0132474	0.0818343
353	44	10.6667	1	4.75	61.9	169.333	0.575915	0.0105389	0.0424403	1	0.0582369	0.277804
354	1037	40	1	5.5	74.3	170	0.416004	0.248383	0.159151	1	0.0420666	0.3624
355	668	70.6667	1	7.25	100	109	0.150345	0.16	0.281167	1	0.015203	0.364093
356	108	25.3333	1	10.5	73.9	81.3333	0.104818	0.0258683	0.100796	1	0.0105992	0.284316
357	370	13	1	10	67.4	114.667	0.170129	0.0886228	0.0517241	1	0.0172035	0.289388
358	55	16.3333	1	8.25	98.6	145.667	0.179073	0.0131737	0.0649867	1	0.018108	0.274067
359	144	15.6667	0	6.75	65.5	145.333	0.328715	0.034491	0.0623342	0	0.0332399	0.0325163
360	223	18.3333	0	14.25	63.9	118	0.129588	0.0534132	0.0729443	0	0.0131041	0.0348654
361	307	17	0	9	59.4	132	0.246914	0.0735329	0.0676393	0	0.0249681	0.0415351
362	81	18.3333	1	11.25	88.6	141.333	0.141794	0.0194012	0.0729443	1	0.0143383	0.276671
363	118	20	0	8	67	92.6667	0.172886	0.0282635	0.0795756	0	0.0174823	0.0313303
364	109	15	1	8.25	91.3	149.333	0.198259	0.0261078	0.0596817	1	0.020048	0.276459
365	46	15	0	12	90.3	154.667	0.142734	0.011018	0.0596817	0	0.0144334	0.0212833
366	225	26	0	6.75	91	98.3333	0.160087	0.0538922	0.103448	0	0.0161881	0.0433821
367	502	12	0	8.25	94.6	152.333	0.195187	0.12024	0.0477454	0	0.0197374	0.0469306
368	117	24	0	12.75	97	140.667	0.113739	0.028024	0.0954907	0	0.0115014	0.033754
369	313	15.6667	0	16.75	88	144.667	0.0981456	0.0749701	0.0623342	0	0.00992455	0.0368072
370	553	21.6667	0	8.25	79.3	135.333	0.206861	0.132455	0.0862069	0	0.0209179	0.059895
371	109	27	0	9	97	246.667	0.282551	0.0261078	0.107427	0	0.0285717	0.0405266
372	628	41.6667	1	6.5	69.6	118	0.260831	0.150419	0.165782	1	0.0263754	0.335644
373	304	106	0	11	16.5	107.333	0.591368	0.0728144	0.421751	0	0.0597996	0.138591
374	1620	18	1	6.25	86.4	104.333	0.19321	0.388024	0.071618	1	0.0195375	0.369795
375	1189	17	1	9	97.9	113	0.128249	0.28479	0.0676393	1	0.0129686	0.34135
376	26	22.6667	0	8.5	56.9	84	0.173679	0.00622754	0.0901857	0	0.0175626	0.0284939
377	762	17.3333	1	9.25	96.4	133	0.149153	0.182515	0.0689655	1	0.0150825	0.316641
378	133	20.3333	0	11.5	18.7	110	0.511509	0.0318563	0.0809019	0	0.0517241	0.0411206
379	969	12.3333	1	6.5	99.2	135	0.209367	0.232096	0.0490716	1	0.0211714	0.325585
380	566	17	1	6.5	81.7	139	0.261746	0.135569	0.0676393	1	0.0264679	0.307419
381	55	25	0	9.5	62.1	94.3333	0.159901	0.0131737	0.0994695	0	0.0161693	0.0322031
382	692	24.6667	1	10	47.4	96	0.202532	0.165749	0.0981432	1	0.0204801	0.321093
383	807	20.6667	0	7.75	77.1	135.333	0.22649	0.193293	0.0822281	0	0.0229028	0.0746061
384	726	9	0	9.25	65.4	170.667	0.282117	0.173892	0.035809	0	0.0285279	0.0595573
385	761	17	0	11.25	76.5	170.667	0.198305	0.182275	0.0676393	0	0.0200528	0.0674919
386	798	32.3333	0	8.25	66.5	163.333	0.297714	0.191138	0.128647	0	0.030105	0.0874725
387	926	17.3333	0	8.5	24	138.333	0.678105	0.221796	0.0689655	0	0.0685704	0.0898331
388	796	24.6667	0	9.5	67.4	149.667	0.233745	0.190659	0.0981432	0	0.0236364	0.0781096
389	1051	44	0	14	95	147	0.110526	0.251737	0.175066	0	0.0111765	0.109495
390	779	6.33333	0	10.5	74.1	207	0.26605	0.186587	0.0251989	0	0.0269031	0.0596722
391	505	17.6667	0	20.25	90.4	167.667	0.0915911	0.120958	0.0702918	0	0.00926176	0.0501279
392	647	16.6667	0	9.75	80.3	150.333	0.192015	0.15497	0.066313	0	0.0194167	0.0601749
393	852	29.3333	0	12.25	87.2	91	0.08519	0.204072	0.116711	0	0.00861448	0.0823493
394	866	28	0	8.25	71.1	63.3333	0.107971	0.207425	0.111406	0	0.0109181	0.0824373
395	853	21.3333	0	12	79.3	117.333	0.123301	0.204311	0.0848806	0	0.0124683	0.0754151
396	1001	18.3333	1	5.25	94.3	110.667	0.223535	0.23976	0.0729443	1	0.022604	0.333827
397	1210	20.3333	1	9.75	86.1	118.667	0.141358	0.28982	0.0809019	1	0.0142942	0.346254
398	409	24.6667	1	10.25	61.7	109.333	0.17288	0.0979641	0.0981432	1	0.0174817	0.303397
399	713	17	1	9	92.2	134	0.161485	0.170778	0.0676393	1	0.0163294	0.313687
400	655	50	0	10.75	27.5	142.333	0.481466	0.156886	0.198939	0	0.0486862	0.101128
401	621	65.3333	0	11	63.7	108	0.154132	0.148743	0.259947	0	0.0155859	0.106069
402	677	15.6667	0	9.25	72.9	74.3333	0.110234	0.162156	0.0623342	0	0.0111469	0.0589092
403	505	14.3333	1	8.25	92.2	138.333	0.181862	0.120958	0.0570292	1	0.01839	0.299094
404	350	19.3333	0	12.25	86	156.667	0.148711	0.0838323	0.0769231	0	0.0150377	0.0439483
405	240	10.3333	0	8.25	61.3	150	0.296604	0.057485	0.0411141	0	0.0299928	0.032148
406	383	30.3333	0	11.25	83.3	129.667	0.138366	0.0917365	0.12069	0	0.0139917	0.0566045
407	441	68.6667	0	9.5	76.1	104.333	0.144316	0.105629	0.27321	0	0.0145933	0.0983579
408	513	18.3333	0	11.5	73.7	125	0.147484	0.122874	0.0729443	0	0.0149137	0.0526831
409	726	14.6667	0	7.5	65.4	120	0.244648	0.173892	0.0583554	0	0.024739	0.0642467
410	943	18.6667	0	8	42	119.333	0.355159	0.225868	0.0742706	0	0.0359139	0.0840132
411	761	23.3333	0	8.75	76.6	135	0.201417	0.182275	0.0928382	0	0.0203675	0.0738703
412	304	12.6667	0	12.5	18.3	132	0.577049	0.0728144	0.0503979	0	0.0583516	0.045391
413	88	20	0	9.75	48.2	117.333	0.249672	0.0210778	0.0795756	0	0.025247	0.0314751
414	122	20.6667	0	10.25	50.2	109.333	0.212483	0.0292216	0.0822281	0	0.0214865	0.033234
415	95	23.6667	0	10.25	68.2	130.333	0.186444	0.0227545	0.0941645	0	0.0188533	0.0339431
416	255	16.3333	1	8.5	72.2	146	0.237901	0.0610778	0.0649867	1	0.0240567	0.28753
417	958	21	0	10.5	93.5	117	0.119175	0.229461	0.0835544	0	0.0120511	0.0812666
418	883	57.3333	0	9.75	86.1	116	0.138182	0.211497	0.228117	0	0.013973	0.113397
419	13	18.3333	0	7.75	64.4	85.3333	0.170974	0.00311377	0.0729443	0	0.0172891	0.0233368
420	127	33	0	20.25	78.6	89.6667	0.0563357	0.0304192	0.1313	0	0.0056967	0.0418539
421	443	22.6667	0	9.75	61.8	136.667	0.226814	0.106108	0.0901857	0	0.0229356	0.0548073
422	82	16.3333	0	9.75	36.5	148.667	0.41775	0.0196407	0.0649867	0	0.0422431	0.0317176
423	878	18	0	10	46.8	212.333	0.453704	0.210299	0.071618	0	0.0458788	0.0819491
424	310	14	1	9.75	62	122	0.20182	0.0742515	0.0557029	1	0.0204081	0.287591
425	808	18.6667	0	7.25	36.3	116.667	0.443305	0.193533	0.0742706	0	0.0448273	0.0781577
426	393	14.3333	1	15.25	82.1	166	0.132585	0.0941317	0.0570292	1	0.0134071	0.291142
427	1151	23.6667	0	9	79.1	152	0.213513	0.275689	0.0941645	0	0.0215906	0.0978609
428	212	28.3333	0	11.5	35.4	91	0.223532	0.0507784	0.112732	0	0.0226037	0.0465286
429	542	22.6667	0	6.25	68.2	162.667	0.381623	0.12982	0.0901857	0	0.0385899	0.064649
430	96	16.6667	0	9	90	219.333	0.270782	0.022994	0.066313	0	0.0273817	0.0291722
431	124	21.3333	0	11.5	90.4	94	0.0904194	0.0297006	0.0848806	0	0.00914327	0.0309311
432	348	28.6667	0	11	95.1	69	0.0659593	0.0833533	0.114058	0	0.00666985	0.0510204
433	128	18	0	13.5	79.8	127.333	0.118197	0.0306587	0.071618	0	0.0119521	0.0285572
434	9	18.6667	1	7.25	71.8	119.333	0.229245	0.00215569	0.0742706	1	0.0231814	0.274902
435	104	41.6667	0	7.25	86.9	183.333	0.290994	0.0249102	0.165782	0	0.0294255	0.0550295
436	705	16	0	19.25	31.9	175.667	0.286067	0.168862	0.0636605	0	0.0289273	0.0653625
437	565	17.6667	0	12.25	26.8	161.333	0.49142	0.135329	0.0702918	0	0.0496928	0.0638285
438	267	17.3333	0	14	44.8	130.667	0.208333	0.0639521	0.0689655	0	0.0210668	0.0384961
439	359	11	0	12.5	88	234	0.212727	0.085988	0.0437666	0	0.0215111	0.0378164
440	916	14	0	9	60.7	193.667	0.354506	0.219401	0.0557029	0	0.0358479	0.077738
441	113	12	0	10.5	75.5	193.667	0.244297	0.0270659	0.0477454	0	0.0247035	0.0248787
442	141	38.6667	0	14.75	98.2	183.333	0.126572	0.0337725	0.153846	0	0.0127991	0.0501044
443	295	22.3333	0	12.5	99.9	141.333	0.11318	0.0706587	0.0888594	0	0.0114448	0.0427407
444	487	9	1	20.75	96.4	85.3333	0.0426603	0.116647	0.035809	1	0.00431384	0.289192
445	660	15.6667	0	17.25	28.3	152	0.311364	0.158084	0.0623342	0	0.0314853	0.0629758
446	47	13.6667	1	23	38.4	164.333	0.186066	0.0112575	0.0543767	1	0.0188151	0.271112
447	45	58.6667	1	8.75	32.9	157	0.545376	0.0107784	0.233422	1	0.0551488	0.324837
448	46	120.667	1	11	33.8	131.333	0.353237	0.011018	0.480106	1	0.0357195	0.381711
449	109	13.6667	0	12.5	78.1	135.333	0.138626	0.0261078	0.0543767	0	0.0140179	0.0236256
450	171	73.3333	0	20.75	40	84	0.101205	0.0409581	0.291777	0	0.0102339	0.0857423
451	527	75.6667	0	7.75	72.7	103.333	0.183402	0.126228	0.301061	0	0.0185457	0.111459
452	-4	52	0	14.75	24.8	135.333	0.369965	-0.000958084	0.206897	0	0.0374112	0.0608374
453	124	16.6667	0	12	50.5	136.667	0.225523	0.0297006	0.066313	0	0.022805	0.0297046
454	604	16.3333	1	13.25	70.2	107.333	0.115394	0.144671	0.0649867	1	0.0116687	0.305332
455	146	13.6667	0	7.5	59.9	67.3333	0.149879	0.0349701	0.0543767	0	0.0151559	0.0261257
456	110	39	0	5.5	67.3	87	0.23504	0.0263473	0.155172	0	0.0237674	0.0513218
457	409	19	0	8.5	69.8	68.3333	0.115175	0.0979641	0.0755968	0	0.0116466	0.0463019
458	296	21	0	10.25	53.4	58.6667	0.107183	0.0708982	0.0835544	0	0.0108384	0.0413228
459	248	16.6667	0	11.25	46	77	0.148792	0.0594012	0.066313	0	0.015046	0.03519
460	248	15.6667	0	30.5	46.9	109.667	0.0766659	0.0594012	0.0623342	0	0.0077525	0.032372
461	666	12.6667	0	22.75	55.9	178	0.139967	0.159521	0.0503979	0	0.0141536	0.0560181
462	240	11	0	10.5	59.6	171.667	0.274316	0.057485	0.0437666	0	0.027739	0.0322476
463	439	22	0	27.75	47.9	145.333	0.109337	0.10515	0.0875332	0	0.0110562	0.0509348
464	197	8.33333	0	42.75	50.7	146	0.067361	0.0471856	0.0331565	0	0.00681159	0.0217884
465	305	5.33333	0	33.25	74.2	157	0.0636362	0.0730539	0.0212202	0	0.00643493	0.0251772
466	23	17	0	41.5	66.5	99	0.0358728	0.00550898	0.0676393	0	0.00362748	0.0191939
467	96	5.66667	0	45.5	49.5	143.667	0.0637881	0.022994	0.0225464	0	0.00645029	0.0129977
468	324	9.33333	0	28.75	38	165.333	0.151335	0.0776048	0.0371353	0	0.0153031	0.0325108
469	166	8	0	9	73.1	184.667	0.280691	0.0397605	0.0318302	0	0.0283837	0.0249936
470	393	8.33333	0	24	74.3	178	0.0998205	0.0941317	0.0331565	0	0.0100939	0.0343455
471	131	9	0	43	56.1	187.333	0.0776576	0.0313772	0.035809	0	0.00785279	0.0187598
472	298	20	0	9.5	56.9	138.333	0.255912	0.0713772	0.0795756	0	0.025878	0.0442077
473	568	7.33333	0	9.5	35.6	194	0.573625	0.136048	0.0291777	0	0.0580054	0.0558077
474	704	9.33333	0	14.5	39.2	190.667	0.335445	0.168623	0.0371353	0	0.0339204	0.0599196
475	370	4.33333	0	7.5	59.3	165	0.370995	0.0886228	0.0172414	0	0.0375153	0.0358448
476	262	34	0	26.5	31.7	211.333	0.251572	0.0627545	0.135279	0	0.0254392	0.055868
477	139	11.6667	0	28.75	39.9	170.667	0.148778	0.0332934	0.0464191	0	0.0150445	0.0236893
478	192	7	0	30.75	49.8	254	0.165867	0.045988	0.0278515	0	0.0167726	0.022653
479	904	7.33333	0	39.5	58.5	235.333	0.101843	0.216527	0.0291777	0	0.0102984	0.0640008
480	263	12.3333	0	34.75	66	139	0.0606061	0.062994	0.0490716	0	0.00612853	0.0295485
481	672	8.33333	0	9	77.2	135.333	0.19478	0.160958	0.0331565	0	0.0196963	0.0534527
482	507	8.66667	0	29.75	62.1	129.333	0.0700055	0.121437	0.0344828	0	0.007079	0.0407497
483	355	8.33333	0	29.75	55	143.333	0.0875987	0.0850299	0.0331565	0	0.00885804	0.0317611
484	368	9	0	30	64	152.333	0.0793403	0.0881437	0.035809	0	0.00802294	0.0329939
485	443	9.33333	0	28	61.2	154.667	0.0902583	0.106108	0.0371353	0	0.00912698	0.0380925
486	359	14.6667	0	29.75	74.9	146	0.0655215	0.085988	0.0583554	0	0.00662558	0.0377423
487	629	15.6667	0	24.75	49	130.333	0.107469	0.150659	0.0623342	0	0.0108674	0.0559651
488	103	7.66667	0	10.5	31	124	0.380952	0.0246707	0.030504	0	0.0385222	0.0234242
489	430	11.6667	0	27.25	49.4	148	0.109943	0.102994	0.0464191	0	0.0111175	0.0401327
490	1016	98.6667	0	43.5	85.9	151.667	0.0405889	0.243353	0.392573	0	0.00410438	0.160008
491	291	18	0	14.5	69.7	184	0.182061	0.0697006	0.071618	0	0.0184101	0.0399322
492	311	16	0	32	49	148	0.0943878	0.074491	0.0636605	0	0.00954455	0.036924
493	279	10.6667	0	12	83.1	149.333	0.149753	0.0668263	0.0424403	0	0.0151431	0.0311024
494	1170	6.66667	0	38.75	77.7	127.333	0.0422911	0.28024	0.0265252	0	0.00427651	0.0777603
495	528	13	0	14.25	51.7	63.3333	0.085966	0.126467	0.0517241	0	0.00869295	0.046721
496	289	9	0	30.25	41.2	161.333	0.12945	0.0692216	0.035809	0	0.0130901	0.0295302
497	884	11	0	12.25	64.9	174.667	0.2197	0.211737	0.0437666	0	0.0222162	0.0694298
498	294	43.3333	0	25.25	68.4	98.6667	0.0571285	0.0704192	0.172414	0	0.00577688	0.0621525
499	448	7.66667	0	12.25	63.2	148.667	0.192026	0.107305	0.030504	0	0.0194178	0.0393068
500	280	9.33333	0	22	41.4	145.333	0.159567	0.0670659	0.0371353	0	0.0161355	0.0300842
501	1665	48	0	37.5	82.4	137.333	0.0444444	0.398802	0.190981	0	0.00449425	0.14857
502	870	10	0	10.25	58.7	172	0.285869	0.208383	0.0397878	0	0.0289072	0.0692696
503	809	8.33333	0	11	61.1	169	0.251451	0.193772	0.0331565	0	0.0254269	0.063089
504	191	16.6667	0	11	88.6	157.667	0.161776	0.0457485	0.066313	0	0.0163589	0.0321051
505	299	10	0	6.5	67.6	88	0.200273	0.0716168	0.0397878	0	0.0202518	0.0329141
506	566	8.33333	0	2.75	62.5	36.3333	0.211394	0.135569	0.0331565	0	0.0213763	0.0475254
507	767	27	0	27	58.3	75	0.0476463	0.183713	0.107427	0	0.00481802	0.0739894
508	320	10.6667	0	7.5	46.3	100.333	0.288937	0.0766467	0.0424403	0	0.0292175	0.0370761
509	212	10.6667	0	4.75	55.4	120.667	0.458547	0.0507784	0.0424403	0	0.0463686	0.0348968
510	152	19.3333	0	14.5	41.3	129.333	0.215969	0.0364072	0.0769231	0	0.021839	0.0337923
511	360	20	0	8	76.6	150	0.244778	0.0862275	0.0795756	0	0.0247521	0.0476388
512	506	59.3333	0	7.25	75.9	108.667	0.197477	0.121198	0.236074	0	0.019969	0.0943102
513	746	35.3333	0	13.25	57	79.6667	0.105484	0.178683	0.140584	0	0.0106666	0.0824832
514	610	52.6667	0	10.5	65	81	0.118681	0.146108	0.209549	0	0.0120011	0.0919145
515	47	8.66667	0	10.5	67.8	194	0.27251	0.0112575	0.0344828	0	0.0275564	0.0183242
516	350	7.66667	0	9.25	58.1	168.333	0.313222	0.0838323	0.030504	0	0.0316732	0.0365024
517	519	11	0	10.5	61.1	169	0.263425	0.124311	0.0437666	0	0.0266377	0.0486789
518	772	25	0	25.25	52.2	78	0.0591783	0.18491	0.0994695	0	0.00598415	0.072591
519	247	11.3333	0	7.25	50.4	64.6667	0.176975	0.0591617	0.0450928	0	0.0178958	0.0305376
520	769	15	0	9.25	82.1	64.6667	0.0851521	0.184192	0.0596817	0	0.00861064	0.063121
521	166	11.6667	0	11	72	84.3333	0.106481	0.0397605	0.0464191	0	0.0107675	0.0242368
522	50	9.66667	0	11	70.7	106.333	0.136728	0.011976	0.0384615	0	0.013826	0.0160659
523	340	16.3333	0	15.25	69.8	117.333	0.110229	0.0814371	0.0649867	0	0.0111464	0.0393926
524	396	26.3333	0	5.5	66.5	207	0.56596	0.0948503	0.104775	0	0.0572303	0.0642138
525	443	5	0	5.25	57.2	84.3333	0.28083	0.106108	0.0198939	0	0.0283978	0.0385999
526	308	9.66667	0	6.75	53	129.333	0.361519	0.0737725	0.0384615	0	0.036557	0.0371978
527	306	44.3333	0	18.25	57.6	136.333	0.129693	0.0732934	0.176393	0	0.0131147	0.0657002
528	796	11	0	32.75	84.7	148.667	0.0535943	0.190659	0.0437666	0	0.0054195	0.0599612
529	366	22.3333	0	9.25	50.2	144.667	0.311547	0.0876647	0.0888594	0	0.0315038	0.052007
530	33	10.6667	0	16.75	88.1	205.667	0.139371	0.00790419	0.0424403	0	0.0140933	0.0161095
531	408	11.6667	0	6.5	75.9	188.333	0.381744	0.0977246	0.0464191	0	0.0386022	0.0456865
532	792	17	0	32	64	157.667	0.0769857	0.189701	0.0676393	0	0.00778484	0.0662812
533	908	11.3333	0	17	71.9	119.333	0.0976302	0.217485	0.0450928	0	0.00987243	0.0681126
534	487	15.3333	0	8	57.4	136	0.296167	0.116647	0.061008	0	0.0299486	0.0519008
535	16	18.3333	0	25.75	87	197.667	0.0882342	0.00383234	0.0729443	0	0.0089223	0.0214247
536	127	3.33333	0	15.75	25.3	189.667	0.475981	0.0304192	0.0132626	0	0.0481316	0.0229533
537	696	28	0	11.25	77.4	132.333	0.151976	0.166707	0.111406	0	0.0153679	0.0733701
538	882	12.6667	0	4	87.5	89.3333	0.255238	0.211257	0.0503979	0	0.0258099	0.0718663
539	780	13	0	6.75	54.5	119	0.323479	0.186826	0.0517241	0	0.0327105	0.0678152
540	1053	14	0	9.75	92.4	167.667	0.18611	0.252216	0.0557029	0	0.0188196	0.0816845
541	1031	16	0	21.25	43.2	116.333	0.126725	0.246946	0.0636605	0	0.0128145	0.0808553
542	632	8.33333	0	12.75	33.3	125.333	0.295197	0.151377	0.0331565	0	0.0298505	0.0535961
543	148	8.66667	0	17.25	46.6	133.667	0.166283	0.0354491	0.0344828	0	0.0168147	0.0216866
544	1391	8.66667	0	18.25	92	131	0.0780226	0.333174	0.0344828	0	0.0078897	0.0938865
545	336	8.33333	0	15.75	57	98.3333	0.109533	0.080479	0.0331565	0	0.0110761	0.0311779
546	794	6.33333	0	26	52.8	94	0.0684732	0.19018	0.0251989	0	0.00692406	0.0555757
547	94	70	0	23.5	63.7	139.667	0.0933008	0.022515	0.278515	0	0.00943464	0.0776161
548	517	192.333	0	31	82.4	103.667	0.0405836	0.123832	0.765252	0	0.00410384	0.223297
549	117	8.33333	0	32.75	56	145.667	0.0794257	0.028024	0.0331565	0	0.00803158	0.017303
550	708	13.3333	0	33.25	50.7	169.333	0.100448	0.169581	0.0530504	0	0.0101574	0.0581972
551	869	7.33333	0	34	58	159.333	0.0807978	0.208144	0.0291777	0	0.00817033	0.0613729
552	135	7.33333	0	28.25	53.5	176	0.11645	0.0323353	0.0291777	0	0.0117755	0.0183221
553	458	8.66667	0	16	84.1	150.333	0.111722	0.109701	0.0344828	0	0.0112974	0.0388702
554	601	11	0	29.5	66	154.333	0.0792672	0.143952	0.0437666	0	0.00801556	0.0489336
555	823	7.66667	0	33	65.4	128.333	0.0594631	0.197126	0.030504	0	0.00601295	0.0584107
556	277	43	0	35.75	40.1	191.667	0.133698	0.0663473	0.171088	0	0.0135197	0.0627386
557	893	59.3333	0	12.25	87.3	175.667	0.164263	0.213892	0.236074	0	0.0166104	0.116644
558	433	61.3333	0	19.75	64	177	0.140032	0.103713	0.244032	0	0.0141601	0.0904761
559	623	2.66667	0	22.75	51.8	182.333	0.154723	0.149222	0.0106101	0	0.0156457	0.0438693
560	814	18.3333	0	16	57.4	122.667	0.133566	0.19497	0.0729443	0	0.0135062	0.0703552
561	195	9.33333	0	25.75	89.6	170.333	0.0738269	0.0467066	0.0371353	0	0.00746542	0.0228268
562	660	17	0	18.5	89.3	104	0.0629521	0.158084	0.0676393	0	0.00636576	0.0580222
563	7	9	0	30.5	76.6	134.667	0.057641	0.00167665	0.035809	0	0.0058287	0.0108286
564	622	9.66667	0	9.5	44	171	0.409091	0.148982	0.0384615	0	0.0413676	0.0572028
565	68	9	0	15	59.4	164.333	0.184437	0.0162874	0.035809	0	0.0186504	0.0176867
566	95	10	0	12.5	63.2	144.333	0.1827	0.0227545	0.0397878	0	0.0184748	0.0202543
567	320	7.66667	0	9.5	54.5	109	0.210526	0.0766467	0.030504	0	0.0212886	0.0321098
568	16	17.6667	0	10.75	48.3	136.667	0.263213	0.00383234	0.0702918	0	0.0266163	0.0251851
569	232	12.3333	0	12.25	89.7	140	0.127409	0.0555689	0.0490716	0	0.0128837	0.029381
570	156	10.6667	0	12.5	42	190	0.361905	0.0373653	0.0424403	0	0.0365961	0.0291004
571	811	7	0	26	66.2	162.333	0.094314	0.194251	0.0278515	0	0.0095371	0.05791
572	588	7.66667	1	12.25	94.1	134.333	0.116535	0.140838	0.030504	1	0.0117841	0.295782
573	1093	59.6667	0	32.25	80.5	144	0.0554673	0.261796	0.237401	0	0.00560889	0.126201
574	365	8.66667	0	7.5	52.5	154.667	0.392804	0.0874251	0.0344828	0	0.0397206	0.0404071
575	127	100	0	11.8	57.2	156.333	0.231619	0.0304192	0.397878	0	0.0234214	0.11293
576	364	31.6667	0	13	16.8	135.333	0.619658	0.0871856	0.125995	0	0.0626603	0.0689601
577	465	44.3333	0	14.75	69	132.333	0.130025	0.111377	0.176393	0	0.0131483	0.0752295
578	503	32	0	4.75	54.1	95.3333	0.370983	0.120479	0.127321	0	0.037514	0.0713285
579	776	18.6667	0	14.5	63.5	87	0.0944882	0.185868	0.0742706	0	0.00955471	0.0674234
580	645	24.3333	0	7.75	46	56.3333	0.158018	0.154491	0.096817	0	0.0159789	0.0668217
581	349	9.33333	0	17	69.7	143.667	0.121248	0.0835928	0.0371353	0	0.0122607	0.0332472
582	656	16	0	39.75	27.8	103.333	0.0935101	0.157126	0.0636605	0	0.00945581	0.0575605
583	812	19.3333	0	23.5	43.9	115	0.111472	0.194491	0.0769231	0	0.0112721	0.0706716
584	857	7.66667	0	23.5	51.5	202.667	0.167459	0.205269	0.030504	0	0.0169335	0.0631767
585	90	9	0	43.25	49.7	208.333	0.0969206	0.0215569	0.035809	0	0.00980068	0.0167916
586	269	5.66667	0	28	40.2	136	0.120824	0.0644311	0.0225464	0	0.0122179	0.0247989
587	373	6	0	24.5	55.5	86	0.0632469	0.0893413	0.0238727	0	0.00639557	0.0299024
588	907	9	0	23.5	89.9	130	0.0615341	0.217246	0.035809	0	0.00622237	0.0648192
589	619	11	0	21	66.5	135.667	0.0971476	0.148263	0.0437666	0	0.00982364	0.0504634
590	76	78.3333	0	15.5	54.5	142	0.168097	0.0182036	0.311671	0	0.0169981	0.0867182
591	136	19	0	8.5	48.1	127.333	0.311443	0.0325749	0.0755968	0	0.0314933	0.0349162
592	340	23.6667	0	10.5	70	122.667	0.166893	0.0814371	0.0941645	0	0.0168764	0.0481195
593	208	8.66667	0	17.25	63.2	132	0.121079	0.0498204	0.0344828	0	0.0122436	0.0241367
594	990	8.33333	0	26.25	69	193	0.106556	0.237126	0.0331565	0	0.010775	0.0702643
595	163	9.33333	0	12	59.7	196.333	0.274055	0.0390419	0.0371353	0	0.0277127	0.0259725
596	481	14.3333	0	12.5	53.4	98.5	0.147566	0.11521	0.0570292	0	0.0149219	0.0467902
597	789	13.6667	0	15.25	69.5	69.5	0.0655738	0.188982	0.0543767	0	0.00663086	0.0624974
598	1101	9.66667	0	31	81.7	176.333	0.0696227	0.263713	0.0384615	0	0.00704029	0.0773036
599	583	19	0	42.25	82	165.333	0.0477221	0.139641	0.0755968	0	0.0048257	0.0550158
600	1257	182	0	34.75	87.3	153.667	0.0506536	0.301078	0.724138	0	0.00512213	0.257584
601	867	17.3333	0	32.25	59.4	88.3333	0.0461114	0.207665	0.0689655	0	0.00466282	0.0703233
602	375	11.3333	0	15.75	59.4	144	0.15392	0.0898204	0.0450928	0	0.0155645	0.0376194
603	782	61.6667	0	10.25	58.6	121.667	0.202558	0.187305	0.245358	0	0.0204828	0.113287
604	563	11.6667	0	8.5	78.7	139.667	0.208785	0.13485	0.0464191	0	0.0211125	0.0505955
605	445	12.6667	0	9.25	66.1	146	0.238786	0.106587	0.0503979	0	0.0241462	0.0452827
606	186	8.33333	0	11.75	44.9	134	0.253992	0.0445509	0.0331565	0	0.0256839	0.0258478
607	563	9.33333	0	12.25	56.6	186.667	0.269224	0.13485	0.0371353	0	0.0272241	0.0498024
608	221	9	0	9	41.7	155.333	0.413891	0.0529341	0.035809	0	0.041853	0.032649
609	225	6.33333	0	17.25	50.5	128.333	0.147319	0.0538922	0.0251989	0	0.014897	0.023497
610	372	6	0	36.5	65	98.3333	0.0414471	0.0891018	0.0238727	0	0.00419116	0.0292914
611	663	8.33333	0	35.5	51.8	157.333	0.0855584	0.158802	0.0331565	0	0.00865172	0.0501527
612	877	8.66667	0	23.75	68.4	165.667	0.10198	0.21006	0.0344828	0	0.0103123	0.0637137
613	176	7.33333	0	37.5	49.1	143.667	0.0780267	0.0421557	0.0291777	0	0.00789011	0.0198059
614	152	16.3333	0	34.5	89.7	91.3333	0.0295133	0.0364072	0.0649867	0	0.00298441	0.0260946
615	807	16	0	39.25	78.2	89.3333	0.029105	0.193293	0.0636605	0	0.00294311	0.0649743
616	494	15.6667	0	10.25	75	93	0.120976	0.118323	0.0623342	0	0.0122331	0.0482227
617	435	18	1	9.5	96.7	91	0.0990584	0.104192	0.071618	1	0.0100169	0.296457
618	63	16.3333	0	10.25	77.9	91.3333	0.114385	0.0150898	0.0649867	0	0.0115667	0.0229108
619	436	16.6667	0	11.8	57	89	0.132322	0.104431	0.066313	0	0.0133805	0.0460312
620	503	13	0	7	53.3	90.3333	0.242116	0.120479	0.0517241	0	0.0244829	0.0491715
621	901	8	0	6.5	85.8	70.6667	0.126711	0.215808	0.0318302	0	0.0128131	0.0651129
622	498	10	0	7	70.8	121.333	0.244821	0.119281	0.0397878	0	0.0247565	0.0459564
623	225	32.3333	0	7	88.5	49.3333	0.0796341	0.0538922	0.128647	0	0.00805266	0.047648
624	465	18.6667	0	4.75	85	66	0.163467	0.111377	0.0742706	0	0.0165299	0.0505444
625	247	16	0	7.5	63.3	66.6667	0.140425	0.0591617	0.0636605	0	0.0141999	0.0342555
626	433	29.6667	0	10.75	36.8	59.6667	0.150826	0.103713	0.118037	0	0.0152516	0.0592503
627	197	33	0	11.75	64	39.6667	0.0527482	0.0471856	0.1313	0	0.00533394	0.0459548
628	393	37	0	32	95.3	39	0.0127886	0.0941317	0.147215	0	0.00129319	0.0606599
629	393	24.6667	0	29.5	64.9	53.3333	0.0278569	0.0941317	0.0981432	0	0.0028169	0.048773
630	805	29.3333	0	37.5	67	42.6667	0.0169818	0.192814	0.116711	0	0.00171721	0.0778106
631	3	13.3333	0	28.75	60.4	134	0.0771667	0.000718563	0.0530504	0	0.00780315	0.015393
632	48	7.33333	0	18.5	77.7	155	0.10783	0.011497	0.0291777	0	0.0109038	0.0128946
633	744	10.6667	0	20.25	42.3	145.333	0.169668	0.178204	0.0424403	0	0.0171569	0.0594502
634	40	8.66667	0	13.25	85.6	160.333	0.141362	0.00958084	0.0344828	0	0.0142947	0.0145896
635	789	12.3333	0	5.5	39.2	142	0.658627	0.188982	0.0490716	0	0.0666008	0.0761636
636	507	10	0	9.75	54.8	190.667	0.356853	0.121437	0.0397878	0	0.0360852	0.0493275
637	708	9.33333	0	10	71.7	205.333	0.286378	0.169581	0.0371353	0	0.0289588	0.0589187
638	656	48	0	16.5	47.2	168.333	0.216144	0.157126	0.190981	0	0.0218567	0.092491
639	188	6.33333	1	26	92.3	192.333	0.0801456	0.0450299	0.0251989	1	0.00810438	0.269583
640	39	14.6667	0	43.5	56.9	122.667	0.0495593	0.00934132	0.0583554	0	0.00501147	0.0181771
641	703	11.3333	0	18.25	85.6	119	0.0761746	0.168383	0.0450928	0	0.00770283	0.0552947
642	37	15	0	14	92.1	195.667	0.15175	0.00886228	0.0596817	0	0.0153451	0.0209723
643	58	8.33333	0	13.25	57.2	208.333	0.274882	0.0138922	0.0331565	0	0.0277963	0.0187113
644	302	9	0	39	62.4	179.667	0.0738275	0.0723353	0.035809	0	0.00746549	0.0289025
645	65	12	0	16	93.8	172.667	0.11505	0.0155689	0.0477454	0	0.0116339	0.018737
646	688	9.66667	0	8.25	73.2	225.667	0.373682	0.16479	0.0384615	0	0.037787	0.0602597
647	506	8.66667	0	3	67.9	170.333	0.836197	0.121198	0.0344828	0	0.0845568	0.0600593
648	1062	41.3333	0	10.25	74.2	105.667	0.138935	0.254371	0.164456	0	0.0140492	0.108219
649	917	9.33333	1	7	88	128.333	0.208333	0.219641	0.0371353	1	0.0210668	0.319461
650	79	21.3333	1	10.5	95.6	133.667	0.133161	0.0189222	0.0848806	1	0.0134653	0.279317
651	1865	16.6667	0	10.5	66.8	65	0.0926718	0.446707	0.066313	0	0.00937104	0.130598
652	945	15	0	10.75	91.6	110.333	0.112048	0.226347	0.0596817	0	0.0113303	0.0743398
653	2851	20	0	10.75	53.9	112.333	0.19387	0.682874	0.0795756	0	0.0196043	0.195514
654	61	26.3333	0	9.25	72.8	109.667	0.162855	0.0146108	0.104775	0	0.016468	0.0339633
655	3009	23.3333	0	13	96.5	109.333	0.0871529	0.720719	0.0928382	0	0.00881296	0.205592
656	303	31	0	6.75	69.6	96.6667	0.205761	0.0725749	0.123342	0	0.0208067	0.0541809
657	3402	65	1	9.75	85.1	68.6667	0.0827583	0.81485	0.258621	1	0.00836858	0.52046
658	2133	14.6667	0	13	67.3	101	0.115442	0.510898	0.0583554	0	0.0116736	0.145232
659	1532	124.667	1	12	93	162.333	0.14546	0.366946	0.496021	1	0.014709	0.469419
660	258	108.333	0	12.75	80.3	164.667	0.160835	0.0617964	0.431034	0	0.0162637	0.127274
661	185	13.6667	0	12.75	98.2	144.333	0.115278	0.0443114	0.0543767	0	0.011657	0.0275862
662	77	61	0	9	99	136.667	0.153386	0.0184431	0.242706	0	0.0155105	0.0691648
663	3884	71.6667	0	10	91	160	0.175824	0.930299	0.285146	0	0.0177795	0.308306
664	2273	65.6667	0	8	99.4	140.667	0.176895	0.544431	0.261273	0	0.0178877	0.205898
665	2159	119	0	10	97.1	146	0.15036	0.517126	0.473475	0	0.0152046	0.251451
666	1740	36.3333	0	10.25	92.1	159.667	0.169134	0.416766	0.144562	0	0.0171029	0.144608
667	831	10.6667	0	8	83.9	171	0.254768	0.199042	0.0424403	0	0.0257623	0.0668111
668	1373	9.33333	0	5.75	99.5	204.333	0.357148	0.328862	0.0371353	0	0.0361151	0.100528
669	1597	10.6667	0	8.5	97.6	190.333	0.229428	0.382515	0.0424403	0	0.0231999	0.112039
670	1527	11.6667	0	10.5	99.6	136	0.130044	0.365749	0.0464191	0	0.0131501	0.106329
671	2583	17.3333	0	26	85	35.6667	0.0161388	0.618683	0.0689655	0	0.00163196	0.17232
672	3007	34	0	41	79.9	85.6667	0.0261506	0.72024	0.135279	0	0.00264436	0.214541
673	263	7	0	40.5	62.6	113.667	0.0448336	0.062994	0.0278515	0	0.00453361	0.0238448
674	1867	5	1	16	93	170	0.114247	0.447186	0.0198939	1	0.0115528	0.369658
675	69	7.66667	0	18.5	99.7	168.667	0.0914455	0.0165269	0.030504	0	0.00924703	0.0140695
676	42	10.6667	0	18.5	99.7	145.667	0.0789757	0.0100599	0.0424403	0	0.00798607	0.0151216
677	99	15	0	8.5	86.1	149.667	0.204505	0.0237126	0.0596817	0	0.0206796	0.0260185
678	1153	5.33333	1	7	99.7	127.667	0.18293	0.276168	0.0212202	1	0.018498	0.328971
679	467	11	0	7	99.2	118.333	0.170411	0.111856	0.0437666	0	0.0172321	0.0432137
680	372	6.66667	0	3.25	97.8	98	0.308322	0.0891018	0.0265252	0	0.0311777	0.0367012
681	197	35.6667	0	43.5	99.7	119.333	0.0275155	0.0471856	0.14191	0	0.00278239	0.0479695
682	351	17	0	47.5	100	81.6667	0.017193	0.0840719	0.0676393	0	0.00173857	0.0383624
683	358	2	0	39.5	99.5	73	0.0185739	0.0857485	0.00795756	0	0.0018782	0.0238961
684	289	63	0	23.75	100.1	93	0.0391188	0.0692216	0.250663	0	0.00395572	0.0809601
685	254	148	0	35.75	95	110.667	0.032585	0.0608383	0.588859	0	0.00329501	0.163248
686	1469	173.667	1	23.5	66.5	120	0.0767877	0.351856	0.690981	1	0.00776483	0.512651
687	3642	21	1	12.75	86.6	79	0.0715482	0.872335	0.0835544	1	0.00723501	0.490781
688	29	18.6667	1	16	55.8	74.6667	0.083632	0.00694611	0.0742706	1	0.00845693	0.272418
689	243	31	1	8	99.7	36.6667	0.0459712	0.0582036	0.123342	1	0.00464864	0.296549
690	233	18	1	25.25	99.1	13	0.00519527	0.0558084	0.071618	1	0.00052535	0.281988
691	234	15.6667	0	25.75	98.4	13	0.00513063	0.0560479	0.0623342	0	0.000518813	0.0297252
692	1829	17	1	14.5	87.7	141.333	0.111142	0.438084	0.0676393	1	0.0112387	0.37924
693	188	10.6667	0	10.5	86.3	172	0.189814	0.0450299	0.0424403	0	0.0191941	0.0266661
694	229	17	0	8.75	94	193.333	0.235056	0.0548503	0.0676393	0	0.023769	0.0365646
695	238	2.66667	0	15.75	96.1	254	0.167815	0.057006	0.0106101	0	0.0169695	0.0211464
696	299	86.3333	0	11.75	88.5	233	0.224065	0.0716168	0.343501	0	0.0226576	0.109444
697	2651	45.6667	0	10.5	50.3	168	0.318091	0.63497	0.181698	0	0.0321656	0.212208
698	305	48.6667	0	10.75	100.1	178.667	0.166036	0.0730539	0.193634	0	0.0167896	0.0708694
699	214	9.66667	1	29.25	100.1	254	0.0867509	0.0512575	0.0384615	1	0.00877231	0.274623
700	1212	20.3333	1	45.5	96.9	214.333	0.0486132	0.290299	0.0809019	1	0.0049158	0.344029
701	102	9.66667	0	19	98.7	180	0.0959846	0.0244311	0.0384615	0	0.00970603	0.0181497
702	58	89.6667	0	21	99.9	173.667	0.0827812	0.0138922	0.356764	0	0.00837089	0.0947568
703	100	18	0	23.25	100	149.667	0.0643728	0.0239521	0.071618	0	0.00650942	0.0255199
704	31	9	0	25	73.6	181	0.0983696	0.00742515	0.035809	0	0.0099472	0.0132953
705	187	101	1	24.5	96.8	212.333	0.0895317	0.0447904	0.401857	1	0.00905351	0.363925
706	46	12.6667	0	21	94	224.667	0.113813	0.011018	0.0503979	0	0.0115088	0.0182312
707	129	90	0	17.75	91	224.667	0.139091	0.0308982	0.35809	0	0.014065	0.100763
708	79	118	0	38.5	95.4	229.667	0.0625301	0.0189222	0.469496	0	0.00632308	0.123685
709	223	162.667	0	32.5	84.9	229.333	0.0831144	0.0534132	0.647215	0	0.00840458	0.177258
710	298	110.667	0	19.25	96.7	189.333	0.101711	0.0713772	0.440318	0	0.0102851	0.130495
711	259	21.6667	1	24	100	84.6667	0.0352778	0.0620359	0.0862069	1	0.00356731	0.287953
712	85	21	0	13.5	99.5	82	0.061046	0.0203593	0.0835544	0	0.00617301	0.0275217
713	155	22	0	28	64.3	75.6667	0.0420277	0.0371257	0.0875332	0	0.00424987	0.0322272
714	204	20.3333	0	8	84.2	108	0.160333	0.0488623	0.0809019	0	0.0162129	0.0364943
715	107	64.6667	0	23.75	92	177	0.0810069	0.0256287	0.257294	0	0.00819147	0.0727787
716	97	83.3333	0	7.75	95	146.333	0.198755	0.0232335	0.331565	0	0.0200982	0.0937242
717	103	35	0	7.75	97	141.667	0.188449	0.0246707	0.139257	0	0.0190561	0.045746
718	467	18.3333	1	8.75	94.7	142.667	0.172173	0.111856	0.0729443	1	0.0174102	0.300553
719	134	9.33333	0	9	72.9	137.333	0.209318	0.0320958	0.0371353	0	0.0211663	0.0225994
720	116	32.6667	0	9	100	110.333	0.122593	0.0277844	0.129973	0	0.0123966	0.0425386
721	131	25.6667	1	13.75	98	104	0.07718	0.0313772	0.102122	1	0.00780449	0.285326
722	301	25	0	9.75	93	113.667	0.125356	0.0720958	0.0994695	0	0.0126761	0.0460604
723	96	78	1	9.75	93.2	148.333	0.163237	0.022994	0.310345	1	0.0165066	0.337461
724	231	31.3333	0	7.25	74.1	154	0.286658	0.0553293	0.124668	0	0.0289871	0.0522462
725	13	55.3333	0	6.5	79.1	154.333	0.300172	0.00311377	0.220159	0	0.0303536	0.0634066
726	192	17.6667	0	8.75	100	121.333	0.138667	0.045988	0.0702918	0	0.0140221	0.0325755
727	45	14	0	8.25	78.6	106.333	0.163981	0.0107784	0.0557029	0	0.0165818	0.0207658
728	3	6.33333	0	14.75	78.3	211.333	0.182984	0.000718563	0.0251989	0	0.0185035	0.0111053
729	107	8.33333	1	9.25	100.1	254	0.27432	0.0256287	0.0331565	1	0.0277395	0.271631
730	115	24.6667	0	13.75	97.9	203	0.150803	0.0275449	0.0981432	0	0.0152493	0.0352344
731	6	9.66667	0	15	88.9	221.333	0.165979	0.00143713	0.0384615	0	0.0167839	0.0141707
732	250	8.33333	0	8.25	96.3	225.667	0.284045	0.0598802	0.0331565	0	0.0287228	0.0304399
733	82	3.33333	0	12.5	96.4	212.333	0.17621	0.0196407	0.0132626	0	0.0178185	0.0126805
734	54	9.33333	1	26.5	79.6	229	0.108562	0.0129341	0.0371353	1	0.0109778	0.265262
735	326	26.3333	0	16.5	61.7	195.333	0.19187	0.0780838	0.104775	0	0.019402	0.0505651
736	66	19.6667	0	12.75	91.2	159	0.136739	0.0158084	0.0782493	0	0.0138271	0.0269712
737	105	41.6667	0	18.25	98.1	137.667	0.0768948	0.0251497	0.165782	0	0.00777565	0.049677
738	3	8.66667	0	23.5	75.5	254	0.143159	0.000718563	0.0344828	0	0.0144763	0.0124194
739	3660	13.3333	0	23.5	21	254	0.514691	0.876647	0.0530504	0	0.0520459	0.245436
740	6	11	1	10.5	94	254	0.257345	0.00143713	0.0437666	1	0.026023	0.267807
741	66	11.6667	1	12	100.1	252	0.20979	0.0158084	0.0464191	1	0.0212141	0.27086
742	209	9	1	15.75	82.6	254	0.195242	0.0500599	0.035809	1	0.019743	0.276403
743	94	10	0	13.5	18.7	254	1.00614	0.022515	0.0397878	0	0.101742	0.0410111
744	268	93	0	21.75	66.6	254	0.175348	0.0641916	0.370027	0	0.0177313	0.112987
745	1702	94.6667	0	12	95.4	253	0.220999	0.407665	0.376658	0	0.0223476	0.201668
746	756	12	0	21.25	76.1	215.333	0.133158	0.181078	0.0477454	0	0.013465	0.0605721
747	2324	10	0	14.25	79.4	214.333	0.189432	0.556647	0.0397878	0	0.0191555	0.153898
748	1161	12.3333	1	13.75	99.4	254	0.185842	0.278084	0.0490716	1	0.0187925	0.336487
749	291	13.6667	0	18.5	58.4	254	0.235098	0.0697006	0.0543767	0	0.0237733	0.0369626
750	3	5.33333	0	15	45.2	174.667	0.25762	0.000718563	0.0212202	0	0.0260508	0.0119974
751	29	7	0	16.75	67.5	127.333	0.112622	0.00694611	0.0278515	0	0.0113884	0.0115465
752	31	8	0	22.5	85.3	187	0.0974339	0.00742515	0.0318302	0	0.00985258	0.012277
753	37	7.66667	0	22	61.1	140.667	0.104647	0.00886228	0.030504	0	0.010582	0.0124871
754	21	23.6667	0	21	36.5	117	0.152642	0.00502994	0.0941645	0	0.0154353	0.0286574
755	164	11.6667	0	22.5	46.1	117	0.112798	0.0392814	0.0464191	0	0.0114062	0.0242767
756	1431	93	1	20.25	100	130.333	0.0643621	0.342754	0.370027	1	0.00650834	0.429822
757	182	228.667	1	37	96.7	160.333	0.0448121	0.0435928	0.909814	1	0.00453143	0.489485
758	85	84.3333	1	19	90	132	0.077193	0.0203593	0.335544	1	0.00780581	0.340927
759	140	40.3333	1	9	91.6	137.667	0.16699	0.0335329	0.160477	1	0.0168862	0.302724
760	133	35.6667	0	8	67.9	177.333	0.32646	0.0318563	0.14191	0	0.0330119	0.0516945
761	2056	44	1	9	91.6	150.667	0.182759	0.492455	0.175066	1	0.0184807	0.421501
762	98	100	0	17	84.8	166	0.11515	0.0234731	0.397878	0	0.011644	0.108249
763	139	25.3333	0	16.5	59.4	172	0.175492	0.0332934	0.100796	0	0.0177459	0.0379588
764	3670	47.3333	1	21	30	217.333	0.344974	0.879042	0.188329	1	0.034884	0.525564
765	29	12	0	24.5	55.5	254	0.186799	0.00694611	0.0477454	0	0.0188892	0.0183952
766	1130	9.33333	1	22.25	74.1	254	0.154058	0.270659	0.0371353	1	0.0155785	0.330843
767	877	28.3333	1	30	89.5	180.667	0.0672874	0.21006	0.112732	1	0.00680415	0.332399
768	84	15	0	22	93.5	233	0.113272	0.0201198	0.0596817	0	0.0114541	0.0228139
769	2315	10	0	32.75	73	225.333	0.0942522	0.554491	0.0397878	0	0.00953084	0.150952
770	6	11	0	19	70.6	167.667	0.124994	0.00143713	0.0437666	0	0.0126395	0.0144608
771	79	13.3333	0	15.5	68.5	153.667	0.14473	0.0189222	0.0530504	0	0.0146352	0.0216519
772	2542	93.6667	1	25	86.6	191.333	0.0883757	0.608862	0.372679	1	0.00893661	0.497619
773	139	68.3333	1	22.25	49.9	201.333	0.181336	0.0332934	0.271883	1	0.0183369	0.330878
774	9	44.6667	1	17.25	60.2	206	0.198373	0.00215569	0.177719	1	0.0200596	0.299984
775	2387	8.33333	0	8.75	90.8	230.667	0.290329	0.571737	0.0331565	0	0.0293583	0.158563
776	152	6.33333	0	11.75	85.7	197	0.195635	0.0364072	0.0251989	0	0.0197828	0.0203472
777	393	15.6667	0	22.75	52.7	158	0.131785	0.0941317	0.0623342	0	0.0133262	0.042448
778	72	34.6667	0	17.5	75.7	128.333	0.0968736	0.0172455	0.137931	0	0.00979593	0.0412431
779	144	64.3333	0	25.5	90.6	179.667	0.0777677	0.034491	0.255968	0	0.00786392	0.0745808
780	1459	16.3333	1	36.25	90.4	202.333	0.0617435	0.349461	0.0649867	1	0.00624354	0.355173
781	209	9.66667	0	15.75	81.7	191	0.148433	0.0500599	0.0384615	0	0.0150097	0.0258828
782	1038	15.6667	0	26.5	51.1	144.667	0.106832	0.248623	0.0623342	0	0.0108029	0.08044
783	1391	68.3333	0	26.5	99.5	146.667	0.055624	0.333174	0.271883	0	0.00562474	0.15267
784	2113	19	0	17.75	98.6	131	0.0748507	0.506108	0.0755968	0	0.00756896	0.147318
785	2805	11.6667	0	7	92.6	129.667	0.200041	0.671856	0.0464191	0	0.0202283	0.184626
786	3350	49.6667	0	18.25	87.2	104	0.0653513	0.802395	0.197613	0	0.00660836	0.251654
787	807	39	0	7.75	89.1	117	0.169436	0.193293	0.155172	0	0.0171335	0.0913998
788	205	10.3333	0	8.25	86.8	196.667	0.274636	0.0491018	0.0411141	0	0.0277714	0.0294968
789	1688	6	1	10.5	82.2	223	0.258371	0.404311	0.0238727	1	0.0261267	0.363578
790	301	52.3333	0	12.75	56.4	218.667	0.304084	0.0720958	0.208223	0	0.0307492	0.0777669
791	1068	14	1	22.5	93.7	219.333	0.104036	0.255808	0.0557029	1	0.0105202	0.330508
792	9	80.3333	0	12.75	77.6	185	0.186982	0.00215569	0.319629	0	0.0189077	0.085173
793	14	212.333	0	16	96.8	193.333	0.124828	0.00335329	0.844828	0	0.0126227	0.215201
794	13	22.6667	0	11.75	95.9	165	0.146429	0.00311377	0.0901857	0	0.014807	0.0270266
795	15	85	0	14.25	88.3	175.333	0.139344	0.00359281	0.338196	0	0.0140906	0.0889699
796	8	251.333	0	21.25	85.2	183	0.101077	0.00191617	1	0	0.010221	0.253034
797	720	99.6667	1	19.25	75.1	230.667	0.159556	0.172455	0.396552	1	0.0161345	0.396285
798	903	13.3333	1	21	64.9	177.333	0.130115	0.216287	0.0530504	1	0.0131573	0.320624
799	1479	14.6667	0	26.5	76	182.667	0.0906984	0.354251	0.0583554	0	0.00917149	0.105445
800	2664	58	1	21	98.9	168	0.0808898	0.638084	0.230769	1	0.00817963	0.469258
801	299	31	0	21	92.1	188	0.0972028	0.0716168	0.123342	0	0.00982922	0.051197
802	1080	11.6667	0	18.25	97.1	182.333	0.102893	0.258683	0.0464191	0	0.0104046	0.0788766
803	146	130.667	0	11.25	99.7	173	0.15424	0.0349701	0.519894	0	0.0155969	0.142615
804	144	9.66667	0	20.25	100	166.333	0.0821399	0.034491	0.0384615	0	0.00830605	0.0203147
805	147	12.6667	0	20	100	153	0.0765	0.0352096	0.0503979	0	0.00773573	0.0233358
806	155	40.6667	0	14.75	100	200	0.135593	0.0371257	0.161804	0	0.0137113	0.0531602
807	167	23	0	13.25	86.9	172	0.14938	0.04	0.0915119	0	0.0151054	0.0366543
808	173	50	1	18.75	62.5	161.333	0.137671	0.0414371	0.198939	1	0.0139214	0.313574
809	1792	65.3333	0	11	49.6	108.667	0.199169	0.429222	0.259947	0	0.0201401	0.177327
810	1783	128	0	9.5	77.9	100	0.135126	0.427066	0.509284	0	0.013664	0.237503
811	2292	155.333	1	19.25	99.1	98	0.0513714	0.548982	0.618037	1	0.00519471	0.543053
812	234	119.333	0	16.25	99.1	90	0.0558876	0.0560479	0.474801	0	0.00565139	0.134125
813	243	97.6667	0	12.25	91	97.6667	0.0876131	0.0582036	0.388594	0	0.00885949	0.113914
814	282	88	0	10.75	87.1	195	0.208261	0.0675449	0.350133	0	0.0210595	0.109684
815	206	9.66667	0	7.5	93.9	254	0.360667	0.0493413	0.0384615	0	0.0364709	0.0310684
816	493	14.3333	1	8.75	70.3	208.667	0.339226	0.118084	0.0570292	1	0.0343028	0.302354
817	325	13	1	14	74.1	254	0.244843	0.0778443	0.0517241	1	0.0247587	0.288582
818	1756	6.66667	1	16.25	91	254	0.171767	0.420599	0.0265252	1	0.0173692	0.366123
819	966	76.6667	1	20.25	94.9	174	0.0905437	0.231377	0.30504	1	0.00915584	0.386393
820	1392	79	0	10.5	99.8	170	0.162229	0.333413	0.314324	0	0.0164047	0.166035
821	72	60	0	14	80	167.333	0.149405	0.0172455	0.238727	0	0.0151079	0.0677701
822	170	38.3333	1	15.25	99.7	168.333	0.110715	0.0407186	0.15252	1	0.0111955	0.301108
823	361	67.6667	1	16.5	89	135	0.0919305	0.0864671	0.269231	1	0.00929608	0.341248
824	448	67.6667	1	16.5	83.6	168.667	0.122275	0.107305	0.269231	1	0.0123646	0.347225
825	104	12	1	16.75	96.4	209.333	0.129642	0.0249102	0.0477454	1	0.0131095	0.271441
826	1222	8	1	13.75	94.6	254	0.195272	0.292695	0.0318302	1	0.019746	0.336068
827	1217	13.3333	1	16.5	79.3	253.333	0.193613	0.291497	0.0530504	1	0.0195783	0.341031
828	14	14.6667	1	10.75	69.8	217	0.289198	0.00335329	0.0583554	1	0.0292439	0.272738
829	5	51.6667	1	11.75	48	222.667	0.394799	0.0011976	0.20557	1	0.0399224	0.311673
830	475	96.3333	1	16.25	81.3	165.667	0.125398	0.113772	0.383289	1	0.0126804	0.377435
831	1656	173	1	13	98.8	95	0.0739645	0.396647	0.688329	1	0.00747934	0.523114
832	1493	21	1	18.25	95.1	191.333	0.110242	0.357605	0.0835544	1	0.0111478	0.363077
833	1572	5.33333	1	19	98.6	200.667	0.107114	0.376527	0.0212202	1	0.0108314	0.352145
834	1626	50.6667	1	11	99.4	201	0.18383	0.389461	0.201592	1	0.018589	0.40241
835	1214	34.6667	1	12.25	96.8	135	0.113847	0.290778	0.137931	1	0.0115123	0.360055
836	1860	34.6667	1	21	95.9	171.667	0.0852409	0.445509	0.137931	1	0.00861962	0.398015
837	1096	37.3333	1	17.75	92.9	204.333	0.123915	0.262515	0.148541	1	0.0125304	0.355897
838	249	29	0	8.5	85.2	188	0.259597	0.0596407	0.115385	0	0.0262506	0.050319
839	1715	56	1	16	59.4	139.333	0.146605	0.410778	0.222812	1	0.0148248	0.412104
840	2831	44.3333	1	11.25	81.2	144	0.157635	0.678084	0.176393	1	0.0159402	0.467604
841	83	15.6667	1	11.25	62.9	136.333	0.192663	0.0198802	0.0623342	1	0.0194822	0.275424
842	222	44.6667	1	9.5	95.2	166.333	0.183916	0.0531737	0.177719	1	0.0185977	0.312373
843	490	90.3333	0	13	75	169	0.173333	0.117365	0.359416	0	0.0175276	0.123577
844	59	7.33333	1	13	51.2	164.667	0.247396	0.0141317	0.0291777	1	0.0250168	0.267082
845	328	41.3333	1	30.25	99.7	146	0.0484097	0.0785629	0.164456	1	0.00489522	0.311979
846	4175	32.6667	1	16.5	97.3	219	0.13641	1	0.129973	1	0.0137939	0.535942
847	3863	52.6667	1	8.5	83.4	120.333	0.169747	0.925269	0.209549	1	0.0171649	0.537996
848	256	20	0	16.5	78.2	211.667	0.164045	0.0613174	0.0795756	0	0.0165883	0.0393703
849	2710	37	1	19.5	94.9	219.333	0.118523	0.649102	0.147215	1	0.0119852	0.452075
850	100	15.3333	0	14.75	59.9	120.667	0.136574	0.0239521	0.061008	0	0.0138105	0.0246926
851	119	28.6667	0	20.75	70.2	145.667	0.100001	0.028503	0.114058	0	0.0101122	0.0381684
852	38	32.3333	0	4.75	92.4	140.667	0.320498	0.0091018	0.128647	0	0.032409	0.0425395
853	1525	21.6667	0	23.5	74.9	139.667	0.0793493	0.365269	0.0862069	0	0.00802386	0.114875
854	19	18	0	29.5	42.8	165	0.130683	0.0045509	0.071618	0	0.0132147	0.0223459
855	2250	35	0	14	73	169	0.165362	0.538922	0.139257	0	0.0167215	0.173725
856	1558	6	0	19.25	69.2	164.667	0.123614	0.373174	0.0238727	0	0.0125	0.102387
857	192	28	0	11	93.3	144.333	0.140635	0.045988	0.111406	0	0.0142211	0.0429037
858	178	29	0	19.25	99.7	60.6667	0.03161	0.0426347	0.115385	0	0.00319642	0.0403039
859	19	66.3333	0	9.75	96.2	65.3333	0.0696555	0.0045509	0.263926	0	0.00704361	0.0688801
860	58	22.3333	1	6.25	61.9	54	0.13958	0.0138922	0.0888594	1	0.0141144	0.279217
861	355	27.3333	0	6.25	98.8	59.3333	0.0960864	0.0850299	0.108753	0	0.00971632	0.0508749
862	3	34.6667	1	7.5	83.4	55.6667	0.0889955	0.000718563	0.137931	1	0.00899928	0.286912
863	50	37.6667	1	7	82.3	47	0.0815831	0.011976	0.149867	1	0.00824974	0.292523
864	135	15	1	8	93.3	55.6667	0.0745802	0.0323353	0.0596817	1	0.0075416	0.27489
865	1325	31	1	7	99.7	67.3333	0.0964799	0.317365	0.123342	1	0.00975612	0.362616
866	317	29.3333	0	8.5	93.8	64	0.0802709	0.0759281	0.116711	0	0.00811705	0.050189
867	166	9	0	6.5	82.6	37	0.0689141	0.0397605	0.035809	0	0.00696865	0.0206345
868	2503	138.333	0	10.25	99.2	136.333	0.134081	0.599521	0.550398	0	0.0135583	0.290869
869	338	189.667	0	17	55.3	185.333	0.197142	0.0809581	0.754642	0	0.0199351	0.213884
870	5	87.6667	0	16.5	62	202	0.197458	0.0011976	0.348806	0	0.0199671	0.0924928
871	389	89.6667	0	7.75	55.6	173.333	0.402259	0.0931737	0.356764	0	0.0406767	0.122654
872	53	160.333	0	7.75	59.5	202	0.438059	0.0126946	0.637931	0	0.0442968	0.173731
873	250	68.3333	0	20	46.6	234.667	0.251788	0.0598802	0.271883	0	0.025461	0.0893061
874	57	53	0	15.5	98.7	254	0.166029	0.0136527	0.210875	0	0.016789	0.0603293
875	519	14.6667	0	13.75	100	254	0.184727	0.124311	0.0583554	0	0.0186797	0.0503366
876	562	59	0	14.25	100.1	233.667	0.163813	0.134611	0.234748	0	0.0165649	0.0964809
877	71	93.6667	0	25	92.1	179.667	0.0780311	0.017006	0.372679	0	0.00789056	0.0993939
878	109	24	0	24.75	92	79.3333	0.0348412	0.0261078	0.0954907	0	0.00352316	0.0312804
879	83	54.6667	1	7.25	64.9	176.333	0.374759	0.0198802	0.217507	1	0.0378959	0.318821
880	45	33	0	17.25	48.6	236.333	0.281903	0.0107784	0.1313	0	0.0285062	0.0426461
881	1240	94.3333	0	26.75	99.6	231.333	0.0868271	0.297006	0.375332	0	0.00878001	0.170279
882	250	113	0	13.75	91	213.333	0.170496	0.0598802	0.449602	0	0.0172407	0.131681
883	9	14	1	17	75	207.667	0.162876	0.00215569	0.0557029	1	0.0164701	0.268582
884	80	9	0	20	80.7	222	0.137546	0.0191617	0.035809	0	0.0139088	0.0172199
885	996	48.6667	0	8.75	84.2	123.333	0.167402	0.238563	0.193634	0	0.0169278	0.112281
886	872	97.6667	1	20	75	126	0.084	0.208862	0.388594	1	0.00849414	0.401488
887	1347	46.3333	0	21.25	87.2	143.667	0.0775319	0.322635	0.18435	0	0.00784008	0.128706
888	2	55	0	48.5	99.6	126.333	0.0261527	0.000479042	0.218833	0	0.00264458	0.0554891
889	2	158.333	0	15.5	95.5	159	0.107414	0.000479042	0.629973	0	0.0108618	0.160329
890	2	13	0	10.5	97.2	236.333	0.231563	0.000479042	0.0517241	0	0.0234158	0.0189048
891	-1	12.6667	0	10.5	89.5	139.333	0.148266	-0.000239521	0.0503979	0	0.0149928	0.0162878
892	5	19.6667	0	8	62.2	192.667	0.387192	0.0011976	0.0782493	0	0.0391531	0.02965
893	3	22	0	10	93.1	191	0.205156	0.000718563	0.0875332	0	0.0207455	0.0272493
894	-2	18.3333	0	10.5	95.3	188.667	0.188544	-0.000479042	0.0729443	0	0.0190657	0.0228827
895	4	79	0	27.25	87.1	246.333	0.103786	0.000958084	0.314324	0	0.0104949	0.0814441
896	196	144.333	0	14.75	96	237	0.167373	0.0469461	0.574271	0	0.0169249	0.159535
897	80	100.667	0	15.25	99.7	238.333	0.156754	0.0191617	0.400531	0	0.0158511	0.108886
898	70	42.3333	0	19.25	88.5	237	0.139115	0.0167665	0.168435	0	0.0140674	0.0498172
899	36	14.3333	0	20.25	99.5	31.3333	0.015551	0.00862275	0.0570292	0	0.00157253	0.0168061
900	277	24.3333	1	22.25	100	179.667	0.0807491	0.0663473	0.096817	1	0.0081654	0.292832
901	125	17	0	21.5	98.7	94.6667	0.044611	0.0299401	0.0676393	0	0.00451109	0.0255226
902	361	18.3333	0	9.5	96.2	100.667	0.110151	0.0864671	0.0729443	0	0.0111385	0.0426375
903	161	15	0	8	100	118.333	0.147917	0.0385629	0.0596817	0	0.0149574	0.0283005
904	530	14.3333	1	8.75	98.6	49.6667	0.0575679	0.126946	0.0570292	1	0.0058213	0.297449
905	230	21.3333	0	8.75	90.8	54.3333	0.0683868	0.0550898	0.0848806	0	0.00691532	0.0367214
906	252	13.3333	0	9.75	85	45.3333	0.0547009	0.0603593	0.0530504	0	0.00553139	0.0297353
907	221	20.3333	0	19	84.4	70.6667	0.0440675	0.0529341	0.0809019	0	0.00445614	0.034573
908	241	32.3333	0	10	79.4	91.6667	0.115449	0.0577246	0.128647	0	0.0116743	0.0495115
909	236	44.3333	0	10.5	45	78.3333	0.165785	0.0565269	0.176393	0	0.0167643	0.0624209
910	23	22.3333	0	5.5	9.8	254	4.71243	0.00550898	0.0888594	0	0.476524	0.142723
911	19	56.6667	0	8.75	26.9	115.333	0.489998	0.0045509	0.225464	0	0.049549	0.069891
912	591	17.6667	0	9	75.8	52.6667	0.0772012	0.141557	0.0702918	0	0.00780664	0.0549138
913	329	13.6667	0	7.25	71.4	124.333	0.240188	0.0788024	0.0543767	0	0.024288	0.0393668
914	584	34	0	7.25	84.9	218.667	0.355252	0.13988	0.135279	0	0.0359234	0.0777705
915	221	75.6667	0	8	71.6	162.667	0.283985	0.0529341	0.301061	0	0.0287168	0.095678
916	314	15.3333	0	7.25	85.5	186	0.30006	0.0752096	0.061008	0	0.0303423	0.04164
917	74	66.6667	0	8.25	83.8	165	0.238663	0.0177246	0.265252	0	0.0241338	0.0767776
918	6	25	0	8.5	61.1	166.333	0.320272	0.00143713	0.0994695	0	0.0323861	0.0333232
919	494	25.6667	0	6.75	72.1	163.333	0.335611	0.118323	0.102122	0	0.0339372	0.0635956
920	136	19	0	6.75	83.3	192.333	0.342063	0.0325749	0.0755968	0	0.0345896	0.0356903
921	273	42	0	25	94.6	133	0.0562368	0.0653892	0.167109	0	0.0056867	0.0595462
922	7	51.3333	0	24.75	83.9	96.3333	0.0463916	0.00167665	0.204244	0	0.00469115	0.052653
923	14	11	0	7	57.5	103	0.255901	0.00335329	0.0437666	0	0.0258768	0.0182492
924	79	60.3333	1	6.75	100	107.667	0.159506	0.0189222	0.240053	1	0.0161294	0.318776
925	139	8	0	9.5	86.1	203.333	0.248589	0.0332934	0.0318302	0	0.0251375	0.0225653
926	141	23	1	5.5	100	205	0.372727	0.0337725	0.0915119	1	0.0376904	0.290744
927	163	16.3333	1	12.75	99.1	138	0.109218	0.0390419	0.0649867	1	0.0110442	0.278768
928	153	47.3333	0	13.5	96.1	181.333	0.139772	0.0366467	0.188329	0	0.0141339	0.0597774
929	157	13.6667	0	13.5	91.3	215.333	0.174706	0.0376048	0.0543767	0	0.0176663	0.0274119
930	1107	8	0	18.75	96.5	252.667	0.139643	0.26515	0.0318302	0	0.0141208	0.0777752
931	876	14.6667	0	11.25	93.3	242.333	0.230876	0.20982	0.0583554	0	0.0233464	0.0728805
932	949	8.66667	0	13.25	80	251.667	0.237421	0.227305	0.0344828	0	0.0240082	0.0714491
933	390	16	1	21.5	55.5	248.333	0.208115	0.0934132	0.0636605	1	0.0210447	0.29453
934	814	26	1	18	93.8	213	0.126155	0.19497	0.103448	1	0.0127569	0.327794
935	138	17.3333	0	11	89.6	171.333	0.173837	0.0330539	0.0689655	0	0.0175785	0.0298995
936	3439	8.66667	0	7.5	82.6	160	0.258273	0.823713	0.0344828	0	0.0261167	0.221078
937	1105	17.3333	0	15.75	80.9	146.667	0.115107	0.264671	0.0689655	0	0.0116397	0.086319
938	10	13	1	17	53.1	153.667	0.17023	0.00239521	0.0517241	1	0.0172138	0.267833
939	129	9.33333	0	15.5	89.2	122.667	0.0887217	0.0308982	0.0371353	0	0.0089716	0.0192513
940	260	8.66667	1	14.75	100.1	142.667	0.0966265	0.0622754	0.0344828	1	0.00977094	0.276632
941	208	19	1	16	99.2	197.667	0.124538	0.0498204	0.0755968	1	0.0125934	0.284503
942	1132	12.6667	0	14.75	91.1	228.667	0.170174	0.271138	0.0503979	0	0.0172081	0.0846859
943	167	6.33333	1	14.75	78.6	207	0.178548	0.04	0.0251989	1	0.0180549	0.270813
944	76	9.66667	0	11.75	72.4	207.333	0.243721	0.0182036	0.0384615	0	0.0246452	0.0203276
945	1250	16.6667	0	17.5	79.5	188.667	0.135609	0.299401	0.066313	0	0.0137129	0.0948568
946	838	14	0	19.75	100	112	0.0567089	0.200719	0.0557029	0	0.00573444	0.065539
947	1334	73.3333	0	14.25	96.1	203.667	0.148724	0.319521	0.291777	0	0.0150391	0.156584
948	1238	120.333	1	18	88.6	226	0.141711	0.296527	0.47878	1	0.0143299	0.447409
949	1131	12.3333	1	11.75	90.5	192	0.180557	0.270898	0.0490716	1	0.0182581	0.334557
950	69	22.3333	0	15	95.5	152.667	0.106574	0.0165269	0.0888594	0	0.0107768	0.0290408
951	45	22.6667	0	11.5	99.8	131.667	0.114722	0.0107784	0.0901857	0	0.0116008	0.0281412
952	231	21	0	21	88.8	116.333	0.0623838	0.0553293	0.0835544	0	0.00630829	0.036298
953	621	40	0	23	70.8	94	0.0577254	0.148743	0.159151	0	0.00583723	0.0784327
954	648	24.6667	0	20.5	57.7	104.667	0.0884868	0.15521	0.0981432	0	0.00894785	0.0655752
955	576	46.3333	0	27.5	59.5	110.667	0.0676343	0.137964	0.18435	0	0.00683923	0.0822884
956	628	99.6667	0	20.5	49.8	105	0.10285	0.150419	0.396552	0	0.0104003	0.139343
957	616	32.3333	0	17.25	42.9	99	0.133779	0.147545	0.128647	0	0.0135279	0.07243
958	604	104.333	0	13	38	114	0.230769	0.144671	0.415119	0	0.0233355	0.145781
959	548	28.6667	0	8	30.1	125.667	0.521872	0.131257	0.114058	0	0.052772	0.074522
960	536	17	0	14	33.5	112	0.238806	0.128383	0.0676393	0	0.0241482	0.0550427
961	549	18.3333	0	11.25	40.6	128	0.280241	0.131497	0.0729443	0	0.0283381	0.0581949
962	608	25.3333	1	25.5	75.9	132	0.0682012	0.145629	0.100796	1	0.00689655	0.31333
963	50	64	0	15	97.3	95	0.0650908	0.011976	0.254642	0	0.00658203	0.0683
964	715	9	1	15.25	91.9	155.333	0.110836	0.171257	0.035809	1	0.0112078	0.304569
965	164	23.6667	0	9.5	83.1	86.3333	0.109359	0.0392814	0.0941645	0	0.0110584	0.0361261
966	20	17.6667	0	9.25	36.1413	36	0.107685	0.00479042	0.0702918	0	0.0108892	0.0214929
967	81	31	0	10.75	48.0978	52	0.10057	0.0194012	0.123342	0	0.0101697	0.0382283
968	115	31	0	9.5	72.0109	48.3333	0.0706521	0.0275449	0.123342	0	0.00714439	0.0395079
969	100	40.6667	0	8.75	45.9239	50	0.124429	0.0239521	0.161804	0	0.0125824	0.0495845
970	29	18.3333	0	10.5	27.1739	84	0.2944	0.00694611	0.0729443	0	0.0297699	0.0274151
971	20	47.6667	0	9.25	31.5217	95	0.325815	0.00479042	0.189655	0	0.0329467	0.0568481
972	502	21.6667	0	11	20.9239	106.667	0.46344	0.12024	0.0862069	0	0.0468633	0.0633274
973	95	14.3333	0	10.75	43.2065	126.667	0.272712	0.0227545	0.0570292	0	0.0275768	0.0268401
974	527	12.6667	0	10.5	37.7717	147.333	0.371488	0.126228	0.0503979	0	0.0375651	0.0535476
975	637	58.6667	0	9.25	49.7283	206.333	0.448564	0.152575	0.233422	0	0.0453591	0.107839
976	666	12.3333	0	6.5	50	254	0.781538	0.159521	0.0490716	0	0.0790297	0.0719056
977	62	10.6667	0	8	40.4891	242.667	0.749172	0.0148503	0.0424403	0	0.0757568	0.0332619
978	100	15.3333	0	9.5	45.1087	252.333	0.588831	0.0239521	0.061008	0	0.059543	0.0361258
979	616	15	0	9.75	50.2717	143	0.291748	0.147545	0.0596817	0	0.0295017	0.0591821
980	401	20	0	7.25	55.163	127	0.317554	0.0960479	0.0795756	0	0.0321113	0.0519337
981	542	97.6667	0	6.25	47.2826	232.667	0.787323	0.12982	0.388594	0	0.0796146	0.149507
982	861	23.6667	0	7.5	50.2717	134	0.355402	0.206228	0.0941645	0	0.0359385	0.0840826
983	10	30	0	11.75	1.63043	112	5.84624	0.00239521	0.119363	0	0.591176	0.178234
984	535	26.6667	0	8.25	47.8261	145.667	0.369183	0.128144	0.106101	0	0.037332	0.0678941
985	51	13	0	7.5	45.6522	224	0.654222	0.0122156	0.0517241	0	0.0661554	0.0325238
986	435	23.6667	0	6.25	57.0652	143.333	0.401879	0.104192	0.0941645	0	0.0406383	0.0597486
987	224	18	0	13.25	100	15	0.0113208	0.0536527	0.071618	0	0.00114476	0.0316039
988	221	16.6667	0	8	100	27.3333	0.0341667	0.0529341	0.066313	0	0.00345496	0.0306755
989	290	18.6667	0	23.5	95.3804	78.6667	0.0350965	0.0694611	0.0742706	0	0.00354898	0.0368202
990	341	15.3333	0	13.75	46.7391	7.5	0.0116702	0.0816766	0.061008	0	0.0011801	0.0359662
991	448	6.33333	0	7.5	78.5326	83.6667	0.14205	0.107305	0.0251989	0	0.0143642	0.0367171
992	487	46.3333	0	11.5	76.3587	108	0.122989	0.116647	0.18435	0	0.0124368	0.0783584
993	134	89	0	11	80.163	117.667	0.13344	0.0320958	0.354111	0	0.0134936	0.0999252
994	3	52.3333	1	9	48.0978	114.333	0.264122	0.000718563	0.208223	1	0.0267082	0.308912
995	51	14.6667	0	8.5	68.4783	186	0.319552	0.0122156	0.0583554	0	0.0323133	0.0257211
996	71	12.3333	0	10.75	50.5435	254	0.467477	0.017006	0.0490716	0	0.0472716	0.0283373
997	60	16	0	11.75	99.7283	89	0.0759511	0.0143713	0.0636605	0	0.00768022	0.021428
998	78	14	0	7.25	100	15.3333	0.0211494	0.0186826	0.0557029	0	0.00213864	0.019131
999	119	6.33333	0	12	100	144	0.12	0.028503	0.0251989	0	0.0121345	0.0164591
1000	110	11.6667	0	10.75	100	161.667	0.150388	0.0263473	0.0464191	0	0.0152073	0.0219934
1001	89	107.333	0	18.25	100	153.667	0.0842009	0.0213174	0.427056	0	0.00851445	0.114222
1002	397	14.6667	1	9	92.9348	121.667	0.145462	0.0950898	0.0583554	1	0.0147093	0.292039
1003	43	35.6667	0	10.5	57.337	112.333	0.186588	0.0102994	0.14191	0	0.018868	0.0427693
1004	42	30.3333	0	5.75	98.913	116.667	0.205128	0.0100599	0.12069	0	0.0207427	0.0378731
1005	100	30	0	5.75	100	115	0.2	0.0239521	0.119363	0	0.0202241	0.0408849
1006	350	15	0	5.75	99.7283	59.6667	0.104051	0.0838323	0.0596817	0	0.0105217	0.0385089
1007	608	83.6667	0	8.75	99.1848	100.667	0.115993	0.145629	0.332891	0	0.0117293	0.122562
1008	94	45.3333	1	5.5	95.9239	99.6667	0.188912	0.022515	0.180371	1	0.0191029	0.305497
1009	69	21.6667	0	6.75	76.087	106.667	0.20769	0.0165269	0.0862069	0	0.0210017	0.0309339
1010	228	56	1	7.75	92.9348	66.6667	0.0925612	0.0546108	0.222812	1	0.00935985	0.321696
1011	603	15	0	9.75	80.163	197	0.25205	0.144431	0.0596817	0	0.0254875	0.0574001
1012	546	15	0	17.5	91.3043	116.333	0.0728073	0.130778	0.0596817	0	0.00736232	0.0494556
1013	2075	25.6667	0	8.5	88.8587	68	0.0900306	0.497006	0.102122	0	0.00910395	0.152058
1014	1208	23.3333	0	7	67.9348	157	0.330149	0.289341	0.0928382	0	0.0333849	0.103891
1015	2470	28.6667	0	7	99.7283	54.3333	0.0778305	0.591617	0.114058	0	0.00787028	0.178386
1016	1380	18.3333	0	6	90.2174	103	0.190281	0.330539	0.0729443	0	0.0192414	0.105681
1017	1055	17.3333	1	11.75	94.837	109	0.0978163	0.252695	0.0689655	1	0.00989125	0.332888
1018	1051	60	1	7.75	84.2391	157.667	0.241504	0.251737	0.238727	1	0.024421	0.378721
1019	1153	18.6667	1	21.25	86.1413	161.333	0.0881361	0.276168	0.0742706	1	0.00891238	0.339838
1020	339	106.333	0	7.5	79.0761	80	0.134891	0.0811976	0.423077	0	0.0136403	0.129479
1021	268	31.6667	0	9.25	91.0326	85	0.100944	0.0641916	0.125995	0	0.0102075	0.0500985
1022	212	23.6667	0	14	95.1087	89.3333	0.0670912	0.0507784	0.0941645	0	0.0067843	0.0379318
1023	125	19.3333	0	7	96.7391	88	0.129952	0.0299401	0.0769231	0	0.0131408	0.030001
1024	352	23.6667	0	7.5	91.0326	93	0.136215	0.0843114	0.0941645	0	0.0137741	0.0480625
1025	104	31.3333	0	7.75	89.1304	104	0.150559	0.0249102	0.124668	0	0.0152246	0.0412008
1026	97	31.3333	0	7.5	95.6522	64.3333	0.0896768	0.0232335	0.124668	0	0.00906818	0.0392425
1027	104	50	0	15.25	94.837	146.667	0.101411	0.0249102	0.198939	0	0.0102547	0.058526
1028	108	17.3333	0	5.25	71.4674	108.333	0.288732	0.0258683	0.0689655	0	0.0291968	0.0310076
1029	100	16.6667	1	9.75	94.2935	145.333	0.158081	0.0239521	0.066313	1	0.0159852	0.276563

## Sheet: intensification
site	NPP	95th_body_size	HFI	abs(lat)	PPP	water_bodies	NPP	95th_body_size	HFI	abs(lat)	ppp	water_bodies	average_intensification
1	130	22.1199	10.5882	19.72	1.77168	0	0.51114	0.72318	0.0827206	0.636876	0.990325	0	0.490707
2	188	16.0065	5.04412	23.84	3.72658	0	0.739187	0.523313	0.0394072	0.56101	0.979649	0	0.473761
3	219	6.7694	7.38235	15.1333	173.948	0	0.861075	0.221317	0.0576746	0.721335	0.0500791	0	0.31858
4	254	20.34	5.02941	20.062	6.69542	0	0.998689	0.664989	0.0392923	0.630579	0.963437	0	0.549498
5	218.667	11.1546	4.25	27.9	13.9365	0	0.859764	0.364684	0.0332031	0.486249	0.923893	0	0.444632
6	143.333	18.3745	11.1765	23.2	0.739974	0	0.563565	0.600731	0.0873162	0.572795	0.995959	0	0.470061
7	217.667	20.34	15.9118	21.3008	1.81201	0	0.855832	0.664989	0.124311	0.607766	0.990105	0	0.5405
8	251	15.6866	3.29412	26.7	6.04179	0	0.986894	0.512851	0.0257353	0.508346	0.967006	0	0.500139
9	190.333	11.1546	5.13235	23.96	2.41781	0	0.748362	0.364684	0.0400965	0.5588	0.986796	0	0.44979
10	192.667	6.7694	6.75	15.23	11.9896	0	0.757536	0.221317	0.0527344	0.719554	0.934526	0	0.447611
11	150.667	6.93494	5.58824	15.38	72.3428	0	0.592398	0.226729	0.0436581	0.716792	0.60494	0	0.364086
12	163	7.92802	5.17647	14.55	9.99385	0	0.640891	0.259196	0.0404412	0.732076	0.945424	0	0.436338
13	191.667	6.7694	10.5147	15.23	6.56045	0	0.753604	0.221317	0.0821461	0.719554	0.964174	0	0.456799
14	213.333	13.18	29.2353	21.7508	168.528	0	0.838794	0.430903	0.228401	0.599481	0.079681	0	0.362877
15	207.667	13.18	20.7206	21.74	1.53047	0	0.816514	0.430903	0.16188	0.599679	0.991642	0	0.500103
16	254	22.1199	10.5588	27	1.53047	0	0.998689	0.72318	0.0824908	0.502821	0.991642	0	0.549804
17	218.333	7.92802	7.77941	26.75	1.53047	0	0.858453	0.259196	0.0607767	0.507425	0.991642	0	0.446249
18	231.667	7.92802	10.25	20.2807	30.9534	0	0.910878	0.259196	0.0800781	0.626551	0.830965	0	0.451278
19	142.667	11.1546	9.26471	22.4503	27.2167	0	0.560944	0.364684	0.0723805	0.5866	0.851371	0	0.405997
20	83.6667	11.1546	4.98529	23.2437	27.2167	0	0.328965	0.364684	0.0389476	0.571991	0.851371	0	0.359326
21	81	7.92802	11.9265	19.1248	3.15813	0	0.31848	0.259196	0.0931756	0.647835	0.982754	0	0.383573
22	72.6667	11.1546	25.0294	27.1067	2.31456	0	0.285714	0.364684	0.195542	0.500857	0.98736	0	0.389026
23	144.667	20.7753	10.1765	24.0561	25.1993	0	0.568807	0.679222	0.0795037	0.55703	0.862388	0	0.457825
24	165	11.1546	8.86765	24.75	30.2484	0	0.648755	0.364684	0.0692785	0.544253	0.834815	0	0.410298
25	145	11.1546	26.8676	23.41	26.7843	0	0.570118	0.364684	0.209903	0.568928	0.853733	0	0.427894
26	142.667	22.1199	10.8529	22.48	8.69232	0	0.560944	0.72318	0.0847886	0.586053	0.952532	0	0.484583
27	143	22.7064	9.72059	22.41	3.12797	0	0.562254	0.742357	0.0759421	0.587342	0.982918	0	0.491802
28	124	22.1199	9.61765	22.33	2.10956	0	0.487549	0.72318	0.0751379	0.588815	0.98848	0	0.477194
29	106	22.1199	9.79412	22.25	9.47982	0	0.416776	0.72318	0.0765165	0.590288	0.948231	0	0.459165
30	111.667	22.1199	9.38235	22.23	5.16399	0	0.439056	0.72318	0.0732996	0.590656	0.9718	0	0.466332
31	125.333	20.34	10.7059	22.14	8.9991	0	0.492792	0.664989	0.0836397	0.592314	0.950856	0	0.464098
32	147.333	16.0065	14.5735	22.5775	8.99786	0	0.579292	0.523313	0.113856	0.584257	0.950863	0	0.458597
33	154.667	22.1199	17.2941	22.26	3.73462	0	0.608126	0.72318	0.13511	0.590104	0.979605	0	0.506021
34	153	20.34	19.25	22.6217	4.09861	0	0.601573	0.664989	0.150391	0.583443	0.977618	0	0.496336
35	107.333	22.7064	11.7059	22.2995	2.78384	0	0.422018	0.742357	0.0914522	0.589377	0.984798	0	0.471667
36	118.667	22.1199	11.2794	22.4	2.78384	0	0.466579	0.72318	0.0881204	0.587526	0.984798	0	0.475034
37	249	22.1199	17.4559	22.5611	1.94734	0	0.97903	0.72318	0.136374	0.58456	0.989366	0	0.568752
38	227	22.7064	10	21.4	2.98098	23.7	0.892529	0.742357	0.078125	0.60594	0.983721	0.247908	0.591763
39	214.333	22.1199	10.9559	22.089	2.83506	0.8	0.842726	0.72318	0.0855928	0.593252	0.984518	0.0083682	0.539606
40	225	20.34	13.9265	22.542	8.82546	0	0.884666	0.664989	0.108801	0.584911	0.951805	0	0.532529
41	212.333	22.7064	13.5588	21.52	4.66033	0	0.834862	0.742357	0.105928	0.60373	0.97455	0	0.543571
42	235.333	22.1199	18.2941	22.6229	5.51335	0	0.925295	0.72318	0.142923	0.583421	0.969892	0	0.557452
43	217	20.34	13.4853	23.1607	2.21815	0	0.853211	0.664989	0.105354	0.573519	0.987887	0	0.530827
44	199	22.1199	19.4853	21.85	5.03743	0	0.782438	0.72318	0.152229	0.597654	0.972491	0	0.537999
45	134.333	22.1199	16.0294	22.3556	3.8187	0	0.528178	0.72318	0.12523	0.588343	0.979146	0	0.49068
46	173	22.7064	15.6765	21.59	4.53944	0	0.68021	0.742357	0.122472	0.602441	0.97521	0	0.520448
47	254	15.6866	13.8382	22.8351	3.8187	0	0.998689	0.512851	0.108111	0.579515	0.979146	0	0.529719
48	254	22.7064	12.2059	21.42	6.52489	0	0.998689	0.742357	0.0953585	0.605572	0.964368	0	0.567724
49	254	20.34	9.76471	21	4.65558	0.8	0.998689	0.664989	0.0762868	0.613306	0.974576	0.0083682	0.556036
50	252	20.34	6	20.49	3.70057	0	0.990826	0.664989	0.046875	0.622697	0.979791	0	0.550863
51	254	20.34	4	25.46	27.0866	0	0.998689	0.664989	0.03125	0.531179	0.852082	0	0.513032
52	254	12.4345	4.16176	24.2	2.28114	0	0.998689	0.40653	0.0325138	0.554381	0.987543	0	0.496609
53	254	14.8344	5.57353	29.39	8.29515	0	0.998689	0.484991	0.0435432	0.458812	0.954701	0	0.490123
54	253	11.1546	5.54412	21.75	3.51377	0	0.994758	0.364684	0.0433134	0.599495	0.980812	0	0.497177
55	175.667	16.0065	4.5	25.38	6.3167	0	0.690695	0.523313	0.0351562	0.532652	0.965505	0	0.457887
56	254	13.18	2.32353	25.2	14.6483	0	0.998689	0.430903	0.0181526	0.535967	0.920007	0	0.483953
57	254	7.92802	10.5441	25.3	4.51441	6.3	0.998689	0.259196	0.0823759	0.534125	0.975347	0.0658996	0.485939
58	240.667	11.1546	9.58824	22.36	11.9811	0	0.946265	0.364684	0.0749081	0.588263	0.934572	0	0.484782
59	149	15.6866	11.0735	21.94	8.82546	0	0.585845	0.512851	0.0865119	0.595996	0.951805	0	0.455502
60	143	11.1546	12.8824	22.42	11.2589	0	0.562254	0.364684	0.100643	0.587158	0.938516	0	0.425543
61	188	22.1199	16.1618	24.79	174.777	0	0.739187	0.72318	0.126264	0.543516	0.0455537	0	0.36295
62	119.333	20.34	8.5	25	7.01352	0	0.469201	0.664989	0.0664062	0.53965	0.9617	0	0.450324
63	110.333	7.92802	4.38235	27.62	0.831959	0	0.433814	0.259196	0.0342371	0.491405	0.995457	0	0.369018
64	122.333	15.5799	3.47059	27.13	0.831959	0	0.480996	0.509364	0.027114	0.500428	0.995457	0	0.418893
65	143	15.5799	3.44118	27.9	5.52814	0	0.562254	0.509364	0.0268842	0.486249	0.969811	0	0.42576
66	159	15.5799	4.86765	27.7	67.0153	0	0.625164	0.509364	0.0380285	0.489932	0.634034	0	0.382754
67	132	15.5799	9.72059	26.75	6.99151	0	0.519004	0.509364	0.0759421	0.507425	0.96182	0	0.428926
68	136	7.92553	6.77941	28.0471	25.1011	0	0.534731	0.259115	0.0529642	0.483541	0.862924	0	0.365546
69	179.333	15.6866	6.64706	27.8997	7.67756	0	0.705111	0.512851	0.0519301	0.486254	0.958073	0	0.45237
70	154	15.5799	5.25	26.7554	20.5075	0	0.605505	0.509364	0.0410156	0.507326	0.88801	0	0.425203
71	161	15.5799	21.2059	26.82	1.62536	3	0.633028	0.509364	0.165671	0.506136	0.991124	0.0313808	0.472784
72	175.667	7.92802	10.8382	27.1	1.62536	0	0.690695	0.259196	0.0846737	0.50098	0.991124	0	0.421111
73	248.667	15.6866	4.29412	28.64	7.06602	0	0.97772	0.512851	0.0335478	0.472622	0.961413	0	0.493026
74	254	16.6065	9.42647	27.91	11.248	0	0.998689	0.542928	0.0736443	0.486065	0.938575	0	0.50665
75	216.333	16.6065	8.76471	27.23	12.0411	0	0.85059	0.542928	0.0684743	0.498586	0.934244	0	0.48247
76	205	20.34	9.42647	27.18	4.15774	0	0.806029	0.664989	0.0736443	0.499507	0.977295	0	0.503577
77	225	20.34	8.75	27.23	2.7113	1.4	0.884666	0.664989	0.0683594	0.498586	0.985194	0.0146444	0.519406
78	221	15.5799	11.5147	26.7	3.01716	0	0.868938	0.509364	0.0899586	0.508346	0.983523	0	0.493355
79	156.333	16.6065	7.83824	27.09	5.51335	0	0.614679	0.542928	0.0612362	0.501164	0.969892	0	0.448317
80	153.333	22.1199	4.05882	19.79	20.6406	1.1	0.602883	0.72318	0.0317096	0.635587	0.887283	0.0115063	0.482025
81	204.333	20.34	5.67647	25.99	24.9015	0	0.803408	0.664989	0.0443474	0.52142	0.864015	0	0.48303
82	191.333	20.34	3.89706	25.66	4.90261	3.3	0.752294	0.664989	0.0304458	0.527496	0.973227	0.0345188	0.497162
83	217	22.1199	5.45588	26.9	10.404	0	0.853211	0.72318	0.0426241	0.504663	0.943184	0	0.511144
84	254	22.1199	5.77941	25.69	16.2511	0	0.998689	0.72318	0.0451517	0.526944	0.911254	0	0.534203
85	163.333	22.1199	5.73529	25.76	15.2482	0	0.642202	0.72318	0.044807	0.525655	0.91673	0	0.475429
86	149	22.1199	6.57353	25.67	6.71318	0	0.585845	0.72318	0.0513557	0.527312	0.96334	0	0.475172
87	129.667	20.34	16.25	20.04	15.2482	0	0.50983	0.664989	0.126953	0.630983	0.91673	0	0.474914
88	203	22.1199	10.4559	19.36	15.2482	0	0.798165	0.72318	0.0816866	0.643505	0.91673	0	0.527211
89	196.333	22.1199	4.69118	19.27	10.4899	0	0.771953	0.72318	0.0366498	0.645162	0.942715	0	0.519943
90	191	20.34	29.1324	25.89	13.3866	0	0.750983	0.664989	0.227597	0.523261	0.926896	0	0.515621
91	126	15.6866	19.4118	22.82	14.0273	0	0.495413	0.512851	0.151654	0.579792	0.923398	0	0.443851
92	140	6.2776	20.6471	6.74	9.12078	0	0.550459	0.205238	0.161305	0.87589	0.950192	0	0.457181
93	142.667	6.2776	13.2794	6.8	9.17378	0	0.560944	0.205238	0.103745	0.874785	0.949903	0	0.449102
94	122	6.2776	11.8676	7.05	2.28164	0	0.479685	0.205238	0.092716	0.870181	0.98754	0	0.439227
95	99.3333	6.2776	6.17647	7.02	11.9507	0	0.390564	0.205238	0.0482537	0.870734	0.934738	0	0.408254
96	143.667	20.34	24.3824	20.19	0.56477	0	0.564875	0.664989	0.190487	0.628221	0.996916	0	0.507581
97	189	22.1199	8.07353	21.79	7.38915	0	0.743119	0.72318	0.0630744	0.598759	0.959648	0	0.51463
98	218.667	22.1199	8.07353	20.01	5.77156	0	0.859764	0.72318	0.0630744	0.631535	0.968482	0	0.541006
99	254	15.5799	9.47059	27.0389	12.1009	0	0.998689	0.509364	0.073989	0.502105	0.933918	0	0.503011
100	202	15.5799	8.33824	27.0861	12.1009	0	0.794233	0.509364	0.0651425	0.501236	0.933918	0	0.467316
101	169.667	7.92802	3.32353	27.7419	8.93832	0	0.667104	0.259196	0.0259651	0.489159	0.951188	0	0.398769
102	200	11.1546	5.41176	27.8975	6.93523	0	0.78637	0.364684	0.0422794	0.486295	0.962127	0	0.440293
103	161.667	15.6866	5.41176	28.5522	3.89749	0	0.635649	0.512851	0.0422794	0.474239	0.978716	0	0.440622
104	205	7.92802	98.5147	27.6269	5.66983	5.2	0.806029	0.259196	0.769646	0.491277	0.969037	0.0543933	0.558263
105	182.667	4.63031	11.6618	23.5413	4.97055	79	0.718218	0.151382	0.0911075	0.56651	0.972856	0.82636	0.554405
106	224.333	20.34	16.6176	25.1811	5.92022	0	0.882045	0.664989	0.129825	0.536314	0.96767	0	0.530141
107	165	13.18	5.41176	23.2447	5.92022	0	0.648755	0.430903	0.0422794	0.571971	0.96767	0	0.443596
108	174.667	13.18	11.1029	22.37	5.92022	0	0.686763	0.430903	0.0867417	0.588078	0.96767	0	0.460026
109	169	20.34	3.73529	26.1356	5.92022	0	0.664482	0.664989	0.029182	0.518739	0.96767	0	0.474177
110	201.333	7.92802	4.22059	27.9194	8.73365	0	0.791612	0.259196	0.0329733	0.485892	0.952306	0	0.42033
111	160	15.6866	6.86765	18.2769	4.9473	0	0.629096	0.512851	0.0536535	0.663449	0.972983	0	0.472005
112	176.667	15.6866	6.25	19.0338	8.82546	0.3	0.694626	0.512851	0.0488281	0.64951	0.951805	0.00313808	0.476793
113	162.667	11.1546	13.2647	19.5853	2.98098	1.4	0.639581	0.364684	0.103631	0.639356	0.983721	0.0146444	0.457603
114	163	22.1199	10.3824	22.4733	16.7666	0	0.640891	0.72318	0.0811121	0.586177	0.908438	0	0.489966
115	201.333	13.18	9	22.5194	7.40198	0	0.791612	0.430903	0.0703125	0.585327	0.959578	0	0.472955
116	192.333	11.1546	4.10294	22.8833	4.58102	0	0.756225	0.364684	0.0320542	0.578626	0.974983	0	0.451096
117	118.333	11.1546	4.02941	23	2.29996	0	0.465269	0.364684	0.0314798	0.576478	0.98744	0	0.404225
118	106	20.34	11.6471	26.1322	12.8332	0	0.416776	0.664989	0.0909926	0.518801	0.929919	0	0.436913
119	92.6667	22.1199	16.9118	22.375	5.57065	0	0.364351	0.72318	0.132123	0.587986	0.969579	0	0.46287
120	100	13.18	24.1618	21.4768	13.6385	0	0.393185	0.430903	0.188764	0.604525	0.925521	0	0.423816
121	92.6667	20.34	5.61765	22.2167	7.79101	0	0.364351	0.664989	0.0438879	0.590902	0.957454	0	0.436931
122	113.333	7.92802	10.1765	23.9442	3.36392	0	0.445609	0.259196	0.0795037	0.559091	0.98163	0	0.387505
123	230.667	6.93494	6.39706	13.8333	7.59367	0	0.906946	0.226729	0.049977	0.745273	0.958531	0	0.481243
124	246	6.93494	7.36765	13.8797	67.7274	0	0.967235	0.226729	0.0575597	0.744419	0.630145	0	0.437681
125	216.667	6.93494	8.85294	13.9095	19.179	0	0.8519	0.226729	0.0691636	0.743869	0.895265	0	0.464488
126	254	6.93494	21.4265	13.9629	7.59318	0	0.998689	0.226729	0.167394	0.742886	0.958534	0	0.515705
127	235.333	22.7064	20.8235	21.1597	3.53001	0	0.925295	0.742357	0.162684	0.610364	0.980723	0	0.570237
128	166	22.7064	22.3676	21.1556	1.69904	0	0.652687	0.742357	0.174747	0.610441	0.990722	0	0.528492
129	168.667	22.7064	19.3088	21.1639	4.53761	0	0.663172	0.742357	0.15085	0.610288	0.97522	0	0.523648
130	167	22.7064	6.73529	21.1597	2.11679	0	0.656619	0.742357	0.0526195	0.610364	0.98844	0	0.5084
131	168.667	16.0065	12.5588	22.3667	4.02344	0	0.663172	0.523313	0.0981158	0.58814	0.978028	0	0.475128
132	139	20.34	9.52941	22.5333	3.45375	0	0.546527	0.664989	0.0744485	0.585071	0.981139	0	0.475362
133	163	22.1199	11.4706	22.4167	1.44857	0	0.640891	0.72318	0.089614	0.587219	0.992089	0	0.505499
134	239	22.1199	10.3382	22.4833	3.1564	0	0.939712	0.72318	0.0807675	0.585991	0.982763	0	0.552069
135	254	11.1546	15.7941	18.7583	3.53682	0	0.998689	0.364684	0.123392	0.654584	0.980686	0	0.520339
136	248.333	7.92802	12.6912	18.4167	10.0669	0.3	0.976409	0.259196	0.0991498	0.660875	0.945025	0.00313808	0.490632
137	217.333	11.1546	8.70588	19.425	0.449818	3.8	0.854522	0.364684	0.0680147	0.642308	0.997544	0.039749	0.49447
138	221	16.6065	6.98529	27.3	1.24103	10.4	0.868938	0.542928	0.0545726	0.497297	0.993223	0.108787	0.510958
139	123.333	16.6065	8.97059	27.2694	0.722774	6.8	0.484928	0.542928	0.0700827	0.49786	0.996053	0.0711297	0.44383
140	115	22.1199	9.94118	25.4386	1.12576	0	0.452163	0.72318	0.0776654	0.531573	0.993852	0	0.463072
141	188.667	11.1546	12.7206	29.675	1.12576	0	0.741809	0.364684	0.0993796	0.453564	0.993852	0	0.442215
142	209.667	20.34	13.8824	26.2261	2.10477	0	0.824377	0.664989	0.108456	0.517072	0.988506	0	0.517233
143	185.333	20.34	4.92647	22.6246	1.24103	0	0.728702	0.664989	0.0384881	0.583391	0.993223	0	0.501466
144	135.667	16.6065	6.67647	29.525	6.47707	0	0.533421	0.542928	0.0521599	0.456326	0.964629	0	0.424911
145	184.333	20.34	17.2353	20.0859	12.1546	0	0.724771	0.664989	0.134651	0.630139	0.933624	0	0.514696
146	202	13.18	31.1029	21.9167	1.32346	0	0.794233	0.430903	0.242992	0.596426	0.992773	0	0.509555
147	179	15.6866	13.2353	20.0333	7.08964	0	0.703801	0.512851	0.103401	0.631106	0.961284	0	0.485407
148	139.667	20.34	7.45588	20	2.19818	0	0.549148	0.664989	0.0582491	0.63172	0.987996	0	0.482017
149	151.333	22.1199	10.1471	20.0667	20.9778	0	0.59502	0.72318	0.0792739	0.630492	0.885441	0	0.485568
150	128.667	20.34	10.4118	20.0583	20.9778	0	0.505898	0.664989	0.0813419	0.630645	0.885441	0	0.461386
151	174	22.1199	9.39706	19.9167	3.69724	0.3	0.684142	0.72318	0.0734145	0.633254	0.97981	0.00313808	0.516156
152	197.333	7.92802	24.6029	20.3333	168.888	0	0.775885	0.259196	0.19221	0.625582	0.0777118	0	0.321764
153	126.333	15.6866	23.9118	20.3333	181.336	0	0.496723	0.512851	0.186811	0.625582	0.00973508	0	0.305284
154	156.333	20.34	20.5	19.9167	2.19818	0	0.614679	0.664989	0.160156	0.633254	0.987996	0	0.510179
155	203	16.0065	9.92647	23.5978	3.53088	0.5	0.798165	0.523313	0.0775506	0.56547	0.980718	0.00523013	0.491741
156	122	16.6065	7.20588	23.7523	11.9811	1.1	0.479685	0.542928	0.056296	0.562624	0.934572	0.0115063	0.431269
157	254	16.0065	8.11765	20.5106	2.83506	0	0.998689	0.523313	0.0634191	0.622318	0.984518	0	0.532043
158	163.667	22.1199	9.58824	19.8992	5.60289	0.3	0.643512	0.72318	0.0749081	0.633576	0.969403	0.00313808	0.507953
159	140.667	16.0065	41.8088	19.8957	4.38992	0	0.55308	0.523313	0.326631	0.633641	0.976027	0	0.502115
160	145	15.6866	27.1765	20.4464	3.73462	0	0.570118	0.512851	0.212316	0.6235	0.979605	0	0.483065
161	136.667	6.2776	16.4706	7.14062	3.73462	10.9	0.537353	0.205238	0.128676	0.868512	0.979605	0.114017	0.472234
162	144.333	13.18	4.70588	22.4594	4.38992	0	0.567497	0.430903	0.0367647	0.586431	0.976027	0	0.432937
163	166.333	16.6065	3.61765	27.4366	3.73462	0	0.653997	0.542928	0.0282629	0.494782	0.979605	0	0.449929
164	196	20.34	14.3382	27.4098	13.9365	0	0.770642	0.664989	0.112017	0.495276	0.923893	0	0.49447
165	136	22.1199	21.5735	27.2161	3.29739	0	0.534731	0.72318	0.168543	0.498843	0.981993	0	0.484548
166	115	6.94743	30.4118	30.1912	4.66033	0	0.452163	0.227137	0.237592	0.444059	0.97455	0	0.38925
167	62.6667	6.81099	6.63235	24.9781	4.51441	36.8	0.246396	0.222676	0.0518153	0.540052	0.975347	0.384937	0.403537
168	62.3333	11.1546	21.1912	22.3	4.51441	2.2	0.245085	0.364684	0.165556	0.589367	0.975347	0.0230126	0.393842
169	54.3333	6.93494	16.6765	24.9664	7.06788	0	0.21363	0.226729	0.130285	0.540268	0.961403	0	0.345386
170	60.3333	22.1199	21.8529	22.3077	11.9811	0	0.237221	0.72318	0.170726	0.589226	0.934572	0	0.442488
171	53.6667	20.34	23.1471	23.9161	11.9811	0	0.211009	0.664989	0.180836	0.559608	0.934572	0	0.425169
172	43.3333	15.5799	20.9265	23.3343	11.9811	0	0.17038	0.509364	0.163488	0.570322	0.934572	0	0.391354
173	64.6667	15.5799	18.75	23.3284	0.275255	0	0.25426	0.509364	0.146484	0.570431	0.998497	0	0.413173
174	62.6667	15.5799	10.8382	23.2884	3.07193	0	0.246396	0.509364	0.0846737	0.571167	0.983224	0	0.399138
175	58	6.93494	3.38235	7.43661	2.41956	6.3	0.228047	0.226729	0.0264246	0.863062	0.986787	0.0658996	0.399492
176	37.6667	22.1199	5.45588	19.5917	1.12576	0	0.1481	0.72318	0.0426241	0.639239	0.993852	0	0.424499
177	189.667	18.3745	16.8824	26.7	0.429629	0	0.74574	0.600731	0.131893	0.508346	0.997654	0	0.497394
178	181.333	20.34	11.6618	26.2479	3.64929	0	0.712975	0.664989	0.0911075	0.516671	0.980071	0	0.494302
179	200.667	20.34	4.19118	27.0772	0.378928	0	0.788991	0.664989	0.0327436	0.5014	0.997931	0	0.497676
180	186.333	15.5799	7.39706	27.0584	0.424192	0	0.732634	0.509364	0.0577895	0.501747	0.997684	0	0.466536
181	193.333	20.7753	5.5	28.1137	1.46376	0	0.760157	0.679222	0.0429688	0.482314	0.992007	0	0.492778
182	254	20.7753	120.706	28.1621	2.85699	0	0.998689	0.679222	0.943015	0.481422	0.984398	0	0.681124
183	254	11.1546	25.4412	28.4833	18.5707	0	0.998689	0.364684	0.198759	0.475508	0.898587	0	0.489371
184	254	5.14856	12.1618	19.8772	1.38407	95.1	0.998689	0.168326	0.0950138	0.633981	0.992442	0.99477	0.647204
185	233.667	22.1199	24.9412	21.8047	0.592088	5.7	0.918742	0.72318	0.194853	0.598487	0.996767	0.0596234	0.581942
186	122.667	22.1199	24.6176	21.8878	3.53562	1.4	0.482307	0.72318	0.192325	0.596958	0.980692	0.0146444	0.498351
187	89.3333	22.1199	19	21.7783	0.449045	0.8	0.351245	0.72318	0.148438	0.598973	0.997548	0.0083682	0.471292
188	223.333	22.1199	13.9118	21.7747	7.61696	0.3	0.878113	0.72318	0.108686	0.59904	0.958404	0.00313808	0.545093
189	236.333	22.1199	13.1029	21.7783	20.2417	0.5	0.929227	0.72318	0.102367	0.598973	0.889461	0.00523013	0.541406
190	231.667	22.7064	25.6029	21.4908	26.7843	0	0.910878	0.742357	0.200023	0.604267	0.853733	0	0.551876
191	213	22.1199	28.75	21.7783	6.99863	0	0.837484	0.72318	0.224609	0.598973	0.961781	0	0.557671
192	198.333	22.1199	10.9412	21.8	47.6483	0.8	0.779817	0.72318	0.0854779	0.598574	0.739795	0.0083682	0.489202
193	184.333	20.34	16.3971	23.6667	5.27219	0	0.724771	0.664989	0.128102	0.564202	0.971209	0	0.508879
194	124.333	11.1546	9.10294	21.4842	6.81365	0	0.48886	0.364684	0.0711167	0.60439	0.962791	0	0.415307
195	131.333	20.34	4.10294	22.8185	3.0698	0	0.516383	0.664989	0.0320542	0.57982	0.983236	0	0.462747
196	143.667	20.34	3.86765	26.4659	1.0457	0	0.564875	0.664989	0.030216	0.512657	0.99429	0	0.461171
197	121	11.1546	9.83824	27.4364	1.30049	0	0.475754	0.364684	0.0768612	0.494786	0.992898	0	0.40083
198	193.667	16.6065	4.86765	28.0072	13.6529	0	0.761468	0.542928	0.0380285	0.484274	0.925442	0	0.45869
199	211	20.34	11.3824	26.5831	3.01716	0	0.82962	0.664989	0.0889246	0.510499	0.983523	0	0.512926
200	134.667	13.18	21.3529	21.8556	4.27127	0	0.529489	0.430903	0.16682	0.597551	0.976675	0	0.45024
201	215.667	13.18	25.8676	23.6	1.12813	1.9	0.847969	0.430903	0.202091	0.565429	0.993839	0.0198745	0.510018
202	189	16.0065	7.44118	20.55	13.9365	0	0.743119	0.523313	0.0581342	0.621592	0.923893	0	0.478342
203	201.333	16.6065	5.48529	23.3299	13.9365	0	0.791612	0.542928	0.0428539	0.570402	0.923893	0	0.478615
204	254	20.34	7.54412	26.7478	62.1378	0	0.998689	0.664989	0.0589384	0.507466	0.660669	0	0.481792
205	221	22.1199	14.8529	19.7064	174.777	0	0.868938	0.72318	0.116039	0.637126	0.0455537	0	0.398473
206	254.333	20.34	23.5	26.2194	6.87208	0	1	0.664989	0.183594	0.517195	0.962472	0	0.554708
207	157.667	22.7064	69.3235	26.1103	0.739974	0	0.619921	0.742357	0.54159	0.519205	0.995959	0	0.569839
208	98.3333	15.5799	60.6765	28.3167	0.985509	0	0.386632	0.509364	0.474035	0.478576	0.994618	0	0.473871
209	166.667	6.94743	14.0294	30.2701	1.10583	55.6	0.655308	0.227137	0.109605	0.442606	0.993961	0.58159	0.501701
210	53	6.93494	8.72059	24.7408	1.10583	48.5	0.208388	0.226729	0.0681296	0.544422	0.993961	0.507322	0.424825
211	167.667	7.92802	15.1912	22.4264	0.983077	5.7	0.65924	0.259196	0.118681	0.58704	0.994631	0.0596234	0.446402
212	49.6667	11.1546	22.75	22.5439	1.62536	0	0.195282	0.364684	0.177734	0.584876	0.991124	0	0.385617
213	53	6.7	23.0441	11.1967	2.25471	0	0.208388	0.219048	0.180032	0.793824	0.987687	0	0.398163
214	49.6667	22.7064	12.9412	21.1142	1.62536	0	0.195282	0.742357	0.101103	0.611202	0.991124	0	0.440178
215	53.3333	15.6866	17.5	21.2564	4.60417	0	0.209699	0.512851	0.136719	0.608585	0.974857	0	0.407118
216	77.6667	6.81099	10.6765	9	3.54651	0	0.305374	0.222676	0.0834099	0.834274	0.980633	0	0.404394
217	93	11.1546	8.95588	22.8297	11.9446	0	0.365662	0.364684	0.0699678	0.579613	0.934771	0	0.385783
218	132	11.1546	7.70588	22.3717	13.8803	0	0.519004	0.364684	0.0602022	0.588048	0.924201	0	0.409356
219	254	22.1199	33.2059	25.0682	20.5291	0	0.998689	0.72318	0.259421	0.538394	0.887892	0	0.567929
220	45.6667	15.6866	12.8529	21.3292	3.00877	0	0.179554	0.512851	0.100414	0.607244	0.983569	0	0.397272
221	122.333	6.93494	3.45588	22.2014	2.99354	25.9	0.480996	0.226729	0.0269991	0.591183	0.983652	0.270921	0.43008
222	89	22.1199	24.2794	21.7275	0.697916	2.7	0.349934	0.72318	0.189683	0.599909	0.996189	0.0282427	0.48119
223	224.667	18.3745	13.1176	24.2684	1.1349	0	0.883355	0.600731	0.102482	0.553121	0.993802	0	0.522249
224	167.667	16.0065	14.5588	24.4831	3.75282	10.4	0.65924	0.523313	0.113741	0.549169	0.979506	0.108787	0.488959
225	193.333	16.6065	14.3382	27.9415	43.7539	0.8	0.760157	0.542928	0.112017	0.485485	0.761063	0.0083682	0.445003
226	151.333	22.1199	9.52941	29.4304	6.44804	0	0.59502	0.72318	0.0744485	0.458067	0.964788	0	0.46925
227	166.667	20.34	11.3235	26.7584	1.39766	0	0.655308	0.664989	0.0884651	0.50727	0.992367	0	0.484733
228	171.667	20.34	11.2647	22.6208	12.165	9	0.674967	0.664989	0.0880055	0.58346	0.933568	0.0941423	0.506522
229	174.333	16.0065	12.0294	20.9971	7.3385	0	0.685452	0.523313	0.0939798	0.61336	0.959925	0	0.479338
230	133.333	16.0065	13.3824	21.0744	3.55955	0	0.524246	0.523313	0.10455	0.611936	0.980561	0	0.457434
231	75.6667	16.0065	6.48529	21.0833	6.72801	0	0.29751	0.523313	0.0506664	0.611772	0.963259	0	0.407753
232	116.333	6.93494	13.5735	14.2194	0.165426	0	0.457405	0.226729	0.106043	0.738164	0.999097	0	0.42124
233	107.333	6.93494	5.14706	14.224	0.110486	0	0.422018	0.226729	0.0402114	0.738079	0.999397	0	0.404406
234	250.667	11.1546	7.67647	25.1315	0.539266	0.3	0.985583	0.364684	0.0599724	0.537229	0.997055	0.00313808	0.491277
235	164	0.931192	10.6471	23.1475	0.846596	2.2	0.644823	0.0304441	0.0831801	0.573762	0.995377	0.0230126	0.391766
236	139	23.1598	5.10294	21.1065	2.99745	0	0.546527	0.75718	0.0398667	0.611345	0.983631	0	0.489758
237	201	22.1199	6.22059	22.3333	2.54335	0	0.790301	0.72318	0.0485983	0.588754	0.986111	0	0.522824
238	234.333	0	9.88235	23.8524	0.593337	3	0.921363	0	0.0772059	0.560781	0.99676	0.0313808	0.431248
239	254	23.1598	12.5588	24.1221	1.25288	0	0.998689	0.75718	0.0981158	0.555815	0.993158	0	0.56716
240	242.333	22.7064	6.55882	22.033	1.84874	0	0.952818	0.742357	0.0512408	0.594284	0.989904	0	0.555101
241	251.667	22.7064	10.5294	22.433	0.648234	0	0.989515	0.742357	0.082261	0.586918	0.99646	0	0.566252
242	212.667	22.1199	8.64706	23.116	3.61037	0	0.836173	0.72318	0.0675551	0.574342	0.980284	0	0.530256
243	248.667	23.1598	10.3235	22.25	4.29921	0	0.97772	0.75718	0.0806526	0.590288	0.976522	0	0.563727
244	163.667	22.1199	11.6912	21.85	0.827036	0	0.643512	0.72318	0.0913373	0.597654	0.995484	0	0.508528
245	128.667	22.7064	10.3529	22.483	3.00148	0	0.505898	0.742357	0.0808824	0.585998	0.983609	0	0.483124
246	149.667	23.1598	8.36765	22.6	1.30506	0	0.588467	0.75718	0.0653722	0.583843	0.992873	0	0.497956
247	145.333	22.1199	13.7059	21.716	0.143035	0	0.571429	0.72318	0.107077	0.600121	0.999219	0	0.500171
248	139.667	22.1199	14.2059	22.6725	0.4717	2.5	0.549148	0.72318	0.110983	0.582508	0.997424	0.0261506	0.498232
249	140	22.7064	8.07353	23.633	5.01743	0	0.550459	0.742357	0.0630744	0.564821	0.9726	0	0.482219
250	216.333	22.7064	32.8529	22.366	0.75375	0	0.85059	0.742357	0.256664	0.588152	0.995884	0	0.572274
251	225	22.7064	32.3235	22.45	3.4943	0	0.884666	0.742357	0.252528	0.586605	0.980918	0	0.574512
252	203.667	22.1199	33.0147	25.9	3.44885	0	0.800786	0.72318	0.257927	0.523077	0.981166	0	0.547689
253	208	6.93494	12.1618	26.3	0.0857363	4.4	0.817824	0.226729	0.0950138	0.515711	0.999532	0.0460251	0.450139
254	145.333	7.92802	9.73529	26.25	3.3386	0	0.571429	0.259196	0.076057	0.516632	0.981768	0	0.400847
255	148.667	6.93494	34.2647	26.3667	2.18011	0	0.584535	0.226729	0.267693	0.514484	0.988095	0	0.430256
256	212.333	16.0065	13.0882	24.1314	0.750181	0	0.834862	0.523313	0.102252	0.555644	0.995903	0	0.501996
257	241.667	22.1199	20.7059	22.4831	0.466628	0	0.950197	0.72318	0.161765	0.585997	0.997452	0	0.569765
258	165.333	0	13.75	27.5833	3.61037	13.1	0.650066	0	0.107422	0.49208	0.980284	0.137029	0.39448
259	143	16.6065	12.0735	25.0976	1.05373	1.1	0.562254	0.542928	0.0943244	0.537853	0.994246	0.0115063	0.457185
260	133.333	20.34	21.5735	25.3499	1.25338	0	0.524246	0.664989	0.168543	0.533207	0.993155	0	0.48069
261	98.6667	16.6065	9.48529	25.9069	0.378917	0	0.387942	0.542928	0.0741039	0.522949	0.997931	0	0.420976
262	95.6667	22.1199	25.5588	25.4919	1.02467	0	0.376147	0.72318	0.199678	0.530592	0.994404	0	0.470667
263	104.333	12.4345	11.8676	25.5916	1.81468	0	0.410223	0.40653	0.092716	0.528756	0.99009	0	0.404719
264	114.667	15.6866	21.0147	25.4403	3.03323	0	0.450852	0.512851	0.164177	0.531541	0.983436	0	0.440476
265	102.667	16.6065	14.1765	25.5261	2.88405	0	0.40367	0.542928	0.110754	0.529961	0.98425	0	0.428594
266	99.3333	22.1199	11.5	22.7603	1.22044	22.3	0.390564	0.72318	0.0898438	0.580891	0.993335	0.233264	0.501846
267	127.333	22.7064	23.4853	22.9293	1.70564	0	0.500655	0.742357	0.183479	0.577779	0.990686	0	0.499159
268	112	16.6065	9.63235	24.9519	1.54364	0	0.440367	0.542928	0.0752528	0.540535	0.99157	0	0.431775
269	117.333	13.18	8.86765	23.7347	1.84495	1.4	0.461337	0.430903	0.0692785	0.562949	0.989925	0.0146444	0.421506
270	121.333	7.92802	4.80882	23.8237	1.61624	0	0.477064	0.259196	0.0375689	0.561311	0.991174	0	0.387719
271	127.667	15.5799	20.1471	25.0785	1.85298	0	0.501966	0.509364	0.157399	0.538203	0.989881	0	0.449469
272	129.333	16.6065	45.0735	25.67	0.577137	0.3	0.508519	0.542928	0.352137	0.527313	0.996848	0.00313808	0.48848
273	142	18.3745	14.5	28.7828	0.527227	0	0.558322	0.600731	0.113281	0.469993	0.997121	0	0.456575
274	48.6667	0	16.2353	27.517	3.1299	4.1	0.19135	0	0.126838	0.493301	0.982908	0.042887	0.306214
275	40.6667	0	6.89706	27.6702	20.7585	20.2	0.159895	0	0.0538833	0.490481	0.886639	0.211297	0.300366
276	51	15.5799	10.7353	26.7833	0.53385	6.5	0.200524	0.509364	0.0838695	0.506811	0.997085	0.0679916	0.394274
277	48	13.18	17.6912	21.4578	0.698578	0	0.188729	0.430903	0.138212	0.604876	0.996185	0	0.393151
278	51.3333	6.93494	17.9412	25.1717	0.610355	0	0.201835	0.226729	0.140165	0.536488	0.996667	0	0.350314
279	97.6667	16.6065	14.2794	24.8686	1.55453	0	0.38401	0.542928	0.111558	0.542069	0.991511	0	0.428679
280	97.6667	16.6065	25.3971	24.8988	4.20194	0	0.38401	0.542928	0.198415	0.541513	0.977053	0	0.440653
281	122.333	16.6065	31.8529	25.0022	0.99973	0	0.480996	0.542928	0.248851	0.53961	0.994541	0	0.467821
282	117.667	16.6065	31.8971	25.0082	1.73677	0	0.462647	0.542928	0.249196	0.539499	0.990516	0	0.464131
283	181	15.5799	8.66176	24.9439	0.378917	0	0.711664	0.509364	0.06767	0.540683	0.997931	0	0.471219
284	216.667	16.6065	6.52941	24.9514	0.986897	0	0.8519	0.542928	0.051011	0.540544	0.994611	0	0.496832
285	254	16.6065	11.7059	24.9588	1.02012	0	0.998689	0.542928	0.0914522	0.540408	0.994429	0	0.527984
286	242.667	7.92802	6.17647	23.9647	3.03323	0	0.954128	0.259196	0.0482537	0.558713	0.983436	0	0.467288
287	213.333	22.1199	7.69118	25.122	0.878289	0	0.838794	0.72318	0.0600873	0.537402	0.995204	0	0.525778
288	143.667	20.34	9.82353	26.6592	0.986897	0.8	0.564875	0.664989	0.0767463	0.509097	0.994611	0.0083682	0.469781
289	144	15.6866	8.35294	27.6842	0.911507	0	0.566186	0.512851	0.0652574	0.490223	0.995022	0	0.438257
290	223	16.6065	17.5	27.0474	1.17231	0	0.876802	0.542928	0.136719	0.501949	0.993598	0	0.508666
291	107	16.6065	123.75	26.9644	0.775575	0	0.420708	0.542928	0.966797	0.503477	0.995765	0	0.571612
292	133	16.6065	75.8382	26.9893	0.503093	0	0.522936	0.542928	0.592486	0.503018	0.997253	0	0.526437
293	182.667	15.5799	29.9853	26.5795	1.81468	0	0.718218	0.509364	0.23426	0.510565	0.99009	0	0.493749
294	215.667	5.03274	96.9853	27.4219	1.85298	89.4	0.847969	0.164539	0.757698	0.495053	0.989881	0.935146	0.698381
295	76.3333	6.93494	81.2353	27.3497	0.801305	52	0.300131	0.226729	0.634651	0.496382	0.995624	0.543933	0.532908
296	7.33333	7.92802	128	27.1016	0.997907	11.7	0.0288336	0.259196	1	0.50095	0.99455	0.122385	0.484319
297	52.3333	7.92802	100.809	27.1258	0.762553	71.4	0.205767	0.259196	0.787569	0.500505	0.995836	0.746862	0.582622
298	53	7.92802	3.08824	27.1927	19.6864	27.8	0.208388	0.259196	0.0241268	0.499274	0.892494	0.290795	0.362379
299	15.5	0	10.5735	27.2858	1.10699	95.6	0.0609436	0	0.0826057	0.497559	0.993955	1	0.439177
300	130.333	0	10.7353	27.4796	0.577422	92.9	0.512451	0	0.0838695	0.493991	0.996847	0.971757	0.509819
301	93.3333	22.7064	9.54412	20.7045	2.25471	9	0.366972	0.742357	0.0745634	0.618746	0.987687	0.0941423	0.480745
302	117.667	22.7064	6.05882	23.35	1.541	0	0.462647	0.742357	0.0473346	0.570033	0.991585	0	0.468993
303	92.6667	16.0065	12.2647	19.9056	1.2156	0	0.364351	0.523313	0.095818	0.633459	0.993362	0	0.43505
304	254	22.7064	12.0441	22.1	0.53385	0	0.998689	0.742357	0.0940947	0.59305	0.997085	0	0.570879
305	254	6.34698	13.3529	32.53	0.911507	0.5	0.998689	0.207506	0.10432	0.400992	0.995022	0.00523013	0.45196
306	16	16.6065	11.5588	29.67	1.71535	0	0.0629096	0.542928	0.0903033	0.453656	0.990633	0	0.356738
307	18.6667	22.7064	10.9412	22.0247	0.463975	0	0.0733945	0.742357	0.0854779	0.594436	0.997466	0	0.415522
308	188.667	22.7064	10.7353	21.4727	1.0637	0	0.741809	0.742357	0.0838695	0.604601	0.994191	0	0.527805
309	163	22.1199	10.8824	21.0601	0.347253	0	0.640891	0.72318	0.0850184	0.612199	0.998104	0	0.509899
310	145	22.1199	11.5882	20.8157	2.17946	0	0.570118	0.72318	0.0905331	0.6167	0.988098	0	0.498105
311	115	22.7064	7.57353	22.0276	0.791149	0	0.452163	0.742357	0.0591682	0.594383	0.99568	0	0.473958
312	113	22.7064	12.2059	21.9109	0.911507	0	0.444299	0.742357	0.0953585	0.596533	0.995022	0	0.478928
313	112.333	22.1199	7.42647	21.4342	0.99973	0	0.441678	0.72318	0.0580193	0.60531	0.994541	0	0.470455
314	116.667	22.7064	10.3088	21.6037	19.5239	1.9	0.458716	0.742357	0.0805377	0.602189	0.893381	0.0198745	0.466176
315	44	22.7064	8.80882	20.9005	1.10699	2.7	0.173001	0.742357	0.0688189	0.615137	0.993955	0.0282427	0.436919
316	114.333	22.7064	8.22059	22.5396	0.72962	0	0.449541	0.742357	0.0642233	0.584956	0.996016	0	0.472849
317	97	22.1199	7.08824	23.9292	0.546843	0	0.381389	0.72318	0.0553768	0.559368	0.997014	0	0.452721
318	103.333	15.6866	8.25	25.4941	0.568978	1.9	0.406291	0.512851	0.0644531	0.530552	0.996893	0.0198745	0.421819
319	107.667	22.7064	8.60294	23.02	1.81201	0	0.423329	0.742357	0.0672105	0.576109	0.990105	0	0.466518
320	190.333	23.1598	6.16176	22.85	0.574401	0	0.748362	0.75718	0.0481388	0.57924	0.996863	0	0.521631
321	78	23.8499	5.52941	21.08	1.31362	0	0.306684	0.779742	0.0431985	0.611832	0.992826	0	0.455714
322	96.3333	22.7064	8.91176	23.77	0.384291	10.6	0.378768	0.742357	0.0696232	0.562299	0.997901	0.110879	0.476971
323	121.333	11.1546	10.7206	29.5667	0.632953	0.8	0.477064	0.364684	0.0837546	0.455559	0.996543	0.0083682	0.397662
324	54.6667	22.7064	17.25	22.87	1.64946	0.5	0.214941	0.742357	0.134766	0.578871	0.990992	0.00523013	0.444526
325	105.333	23.8499	11.6912	21.43	1.66244	0.5	0.414155	0.779742	0.0913373	0.605388	0.990922	0.00523013	0.481129
326	133.667	22.1199	15.4559	25.4404	4.1267	0	0.525557	0.72318	0.120749	0.53154	0.977464	0	0.479748
327	139.667	11.1546	22.3676	26.0904	0.409984	1.6	0.549148	0.364684	0.174747	0.519572	0.997761	0.0167364	0.437108
328	160.667	11.1546	62.7794	29.6394	20.1291	0	0.631717	0.364684	0.490464	0.454219	0.890076	0	0.47186
329	79.6667	22.1199	84.6176	27.1456	3.01521	4.1	0.313237	0.72318	0.661075	0.500141	0.983534	0.042887	0.537342
330	84.6667	22.1199	23.3676	21.8275	1.02012	1.1	0.332896	0.72318	0.18256	0.598068	0.994429	0.0115063	0.473773
331	92.6667	20.34	10.8088	22.6083	1.0637	1.1	0.364351	0.664989	0.0844439	0.58369	0.994191	0.0115063	0.450529
332	90.3333	4.14503	12.3088	23.3137	19.6031	93.2	0.355177	0.135516	0.0961627	0.570701	0.892949	0.974895	0.504234
333	92	22.1199	11.5294	21.9595	1.21716	7.6	0.36173	0.72318	0.0900735	0.595638	0.993353	0.0794979	0.473912
334	95.3333	22.1199	7.41176	22.3541	0.437831	0	0.374836	0.72318	0.0579044	0.588372	0.997609	0	0.456984
335	83.3333	15.6866	8.77941	22.2047	0.46714	0	0.327654	0.512851	0.0685892	0.591121	0.997449	0	0.416277
336	137	6.93494	19.5441	16.3833	0.614927	0	0.538663	0.226729	0.152688	0.698318	0.996642	0	0.435507
337	122.667	20.34	11.6471	22.373	20.3567	0	0.482307	0.664989	0.0909926	0.588023	0.888833	0	0.452524
338	132	22.1199	5.57353	19.83	0.378917	0	0.519004	0.72318	0.0435432	0.63485	0.997931	0	0.486418
339	89.3333	15.5799	10.1471	25.2458	1.0637	0	0.351245	0.509364	0.0792739	0.535123	0.994191	0	0.411533
340	134.667	16.0065	10.8088	20.8004	19.6864	0	0.529489	0.523313	0.0844439	0.616981	0.892494	0	0.44112
341	182	22.7064	6	23.6975	0.577137	13.4	0.715596	0.742357	0.046875	0.563634	0.996848	0.140167	0.534246
342	97.6667	6.93494	6.69118	15.1631	0.72962	0.5	0.38401	0.226729	0.0522748	0.720787	0.996016	0.00523013	0.397508
343	131	20.34	6.45588	24.1036	0.665645	1.1	0.515072	0.664989	0.0504366	0.556156	0.996365	0.0115063	0.465754
344	109.667	16.0065	11.6471	23.8915	0.568978	0	0.431193	0.523313	0.0909926	0.560061	0.996893	0	0.433742
345	164	11.1546	5.91176	19.1594	0.41487	0	0.644823	0.364684	0.0461857	0.647198	0.997734	0	0.450104
346	83	7.92802	4.44118	18.9878	0.462729	0	0.326343	0.259196	0.0346967	0.650359	0.997473	0	0.378011
347	88	7.92802	6.70588	19.8016	0.447537	0	0.346003	0.259196	0.0523897	0.635373	0.997556	0	0.381753
348	120	16.0065	10.9706	24.0604	0.41487	0	0.471822	0.523313	0.0857077	0.556952	0.997734	0	0.439255
349	101.667	16.0065	7.14706	24.0165	0.643307	0	0.399738	0.523313	0.0558364	0.55776	0.996487	0	0.422189
350	140.333	13.18	20.3676	24.0175	19.6761	0	0.551769	0.430903	0.159122	0.557742	0.89255	0	0.432015
351	141.333	13.18	8.08824	22.5453	0.536489	0	0.555701	0.430903	0.0631893	0.584851	0.99707	0	0.438619
352	89.6667	20.34	6.22059	25.1579	0.625281	0	0.352556	0.664989	0.0485983	0.536742	0.996585	0	0.433245
353	169.333	11.1546	8.33824	22.4528	2.05755	0	0.665793	0.364684	0.0651425	0.586554	0.988764	0	0.445156
354	170	13.18	6.54412	23.2315	0.58335	0	0.668414	0.430903	0.0511259	0.572214	0.996814	0	0.453245
355	109	11.1546	7.86765	27.826	0.378917	0	0.428571	0.364684	0.061466	0.487612	0.997931	0	0.390044
356	81.3333	11.1546	7.61765	18.3389	0.72962	0	0.31979	0.364684	0.0595129	0.662307	0.996016	0	0.400385
357	114.667	6.93494	9.33824	15.1552	1.30391	0	0.450852	0.226729	0.072955	0.720932	0.992879	0	0.410724
358	145.667	7.92802	4.83824	15.172	1.086	0	0.572739	0.259196	0.0377987	0.720623	0.994069	0	0.430738
359	145.333	11.1546	6.48529	16.2864	1.08125	0	0.571429	0.364684	0.0506664	0.700103	0.994095	0	0.44683
360	118	7.92802	6.19118	15.9269	0.546843	1.1	0.463958	0.259196	0.0483686	0.706721	0.997014	0.0115063	0.414461
361	132	7.92802	6.66176	16.5993	0.348338	0.3	0.519004	0.259196	0.052045	0.69434	0.998098	0.00313808	0.42097
362	141.333	11.1546	9.85294	17.1067	0.727072	0	0.555701	0.364684	0.0769761	0.684997	0.99603	0	0.446398
363	92.6667	6.81099	7.77941	17.292	19.5717	0	0.364351	0.222676	0.0607767	0.681585	0.89312	0	0.370418
364	149.333	6.93494	8.36765	16.5122	19.4847	0	0.587156	0.226729	0.0653722	0.695944	0.893595	0	0.411466
365	154.667	6.93494	10.3235	13.5252	0.466055	6.8	0.608126	0.226729	0.0806526	0.750946	0.997455	0.0711297	0.45584
366	98.3333	6.93494	10.3971	13.701	0.441637	0	0.386632	0.226729	0.081227	0.747709	0.997588	0	0.406647
367	152.333	15.6866	6	13.5789	0.435095	0	0.598952	0.512851	0.046875	0.749959	0.997624	0	0.484377
368	140.667	6.93494	8.05882	14.018	1.69732	0	0.55308	0.226729	0.0629596	0.741872	0.990731	0	0.429229
369	144.667	6.93494	9.55882	13.9528	1.53827	0	0.568807	0.226729	0.0746783	0.743072	0.9916	0	0.434148
370	135.333	11.1546	6.20588	13.8649	38.6329	0	0.53211	0.364684	0.0484835	0.744691	0.789028	0	0.413166
371	246.667	6.93494	3.83824	14.4242	1.81201	0.5	0.969856	0.226729	0.0299862	0.734393	0.990105	0.00523013	0.492716
372	118	22.1199	31.1176	18.215	0.559967	18.5	0.463958	0.72318	0.243107	0.664588	0.996942	0.193515	0.547548
373	107.333	16.6065	19.25	24.1586	0.882743	0	0.422018	0.542928	0.150391	0.555143	0.995179	0	0.444277
374	104.333	20.34	29.6029	20.6914	0.338264	0	0.410223	0.664989	0.231273	0.618988	0.998153	0	0.487271
375	113	20.34	9.91176	18.1682	0.423611	0	0.444299	0.664989	0.0774357	0.66545	0.997687	0	0.474977
376	84	7.92802	13.6618	20.781	16.8446	24	0.330275	0.259196	0.106733	0.617339	0.908013	0.251046	0.4121
377	133	16.0065	6.82353	19.9642	36.1974	2.5	0.522936	0.523313	0.0533088	0.632379	0.802328	0.0261506	0.426736
378	110	15.5799	10.2794	30.0644	5.29036	0	0.432503	0.509364	0.0803079	0.446393	0.97111	0	0.406613
379	135	18.3745	2.32353	23.3522	9.73183	0	0.530799	0.600731	0.0181526	0.569992	0.946855	0	0.444422
380	139	20.34	10.8235	20.6313	9.6082	0	0.546527	0.664989	0.0845588	0.620095	0.94753	0	0.477283
381	94.3333	6.7	11.4412	11.1361	0.315087	0	0.370904	0.219048	0.0893842	0.79494	0.998279	0	0.412093
382	96	20.34	15.1324	20.1009	7.71362	0	0.377457	0.664989	0.118222	0.629861	0.957876	0	0.458068
383	135.333	23.8499	29.8382	13.6667	0.660931	0	0.53211	0.779742	0.233111	0.748342	0.996391	0	0.548283
384	170.667	22.1199	13.9118	17.6897	0.386144	0	0.671035	0.72318	0.108686	0.674261	0.997891	0	0.529176
385	170.667	22.1199	13.9118	17.6753	0.566093	0	0.671035	0.72318	0.108686	0.674527	0.996909	0	0.529056
386	163.333	22.1199	17.2794	17.4647	0.328529	0	0.642202	0.72318	0.134995	0.678404	0.998206	0	0.529498
387	138.333	23.1598	4.17647	18.95	1.13487	0	0.543906	0.75718	0.0326287	0.651054	0.993803	0	0.496429
388	149.667	23.1598	8.95588	17.909	1.13487	11.2	0.588467	0.75718	0.0699678	0.670223	0.993803	0.117155	0.532799
389	147	23.8499	2.92647	15.5579	7.26151	0.3	0.577982	0.779742	0.0228631	0.713516	0.960345	0.00313808	0.509598
390	207	22.1199	11.4118	22.234	3.57603	0.3	0.813893	0.72318	0.0891544	0.590583	0.980472	0.00313808	0.533403
391	167.667	23.8499	7.45588	10.8569	7.43913	0	0.65924	0.779742	0.0582491	0.80008	0.959375	0	0.542781
392	150.333	22.7064	8.02941	21.6358	0.0105841	0	0.591088	0.742357	0.0627298	0.601598	0.999942	0	0.499619
393	91	23.8499	20.8382	18.1229	16.3543	0	0.357798	0.779742	0.162799	0.666285	0.91069	0	0.479552
394	63.3333	23.1598	2.45588	20.2642	6.35232	0	0.249017	0.75718	0.0191866	0.626855	0.96531	0	0.436258
395	117.333	20.34	7.26471	11.2147	0.0530702	0	0.461337	0.664989	0.0567555	0.793492	0.99971	0	0.496047
396	110.667	22.1199	14	19.3186	0.0468053	0	0.435125	0.72318	0.109375	0.644266	0.999744	0	0.485282
397	118.667	23.8499	6.58824	15.7538	0.0560851	0	0.466579	0.779742	0.0514706	0.70991	0.999694	0	0.501232
398	109.333	23.1598	7.54412	14.3576	2.50251	0	0.429882	0.75718	0.0589384	0.735619	0.986334	0	0.494659
399	134	11.1546	11.1029	15.3919	5.60708	0	0.526868	0.364684	0.0867417	0.716572	0.96938	0	0.444041
400	142.333	20.34	5.05882	22.7917	0.69248	0	0.559633	0.664989	0.0395221	0.580314	0.996218	0	0.473446
401	108	22.7064	8.39706	18.9281	41.7584	0	0.42464	0.742357	0.065602	0.651458	0.77196	0	0.44267
402	74.3333	22.7064	12.3824	21.5883	0.626546	0	0.292267	0.742357	0.0967371	0.602473	0.996578	0	0.455069
403	138.333	23.8499	7.69118	10.8574	5.03611	0	0.543906	0.779742	0.0600873	0.800072	0.972498	0	0.526051
404	156.667	23.8499	7.91176	20.2048	1.67672	0	0.61599	0.779742	0.0618107	0.627948	0.990844	0	0.512722
405	150	11.1546	10.3382	8.30956	0.116756	0	0.589777	0.364684	0.0807675	0.846988	0.999362	0	0.480263
406	129.667	11.1546	11.4118	8.26692	0.0274849	0	0.50983	0.364684	0.0891544	0.847773	0.99985	0	0.468549
407	104.333	6.60301	11.9853	7.95656	0.0349064	0	0.410223	0.215877	0.0936351	0.853488	0.999809	0	0.428839
408	125	6.60301	9.58824	7.81367	0.478545	0	0.491481	0.215877	0.0749081	0.856119	0.997387	0	0.439295
409	120	22.1199	10.25	17.6899	0.348098	0	0.471822	0.72318	0.0800781	0.674258	0.998099	0	0.49124
410	119.333	22.7064	12.2206	16.6381	0.348098	0	0.469201	0.742357	0.0954733	0.693625	0.998099	0	0.499793
411	135	22.1199	9.77941	17.6753	0.0969686	0	0.530799	0.72318	0.0764017	0.674527	0.99947	0	0.50073
412	132	16.6065	7.67647	24.1586	0.112862	0	0.519004	0.542928	0.0599724	0.555143	0.999384	0	0.446072
413	117.333	7.92802	5.04412	29.8167	0.249981	0	0.461337	0.259196	0.0394072	0.450955	0.998635	0	0.368255
414	109.333	14.941	9.72059	29.7242	0.807483	0	0.429882	0.488478	0.0759421	0.452659	0.99559	0	0.407092
415	130.333	7.92802	7.64706	29.6969	0.657757	0	0.512451	0.259196	0.0597426	0.45316	0.996408	0	0.38016
416	146	6.81099	8.17647	30.7725	1.06616	0	0.57405	0.222676	0.0638787	0.433354	0.994178	0	0.381356
417	117	15.5799	16.8382	27.9667	0.581136	0	0.460026	0.509364	0.131549	0.485021	0.996826	0	0.430464
418	116	11.1546	19.8088	28.3167	0.73127	0	0.456094	0.364684	0.154756	0.478576	0.996007	0	0.408353
419	85.3333	5.22357	21.5147	33.3167	0.461169	0	0.335518	0.170778	0.168084	0.386506	0.997482	0	0.343061
420	89.6667	6.94743	23.2206	30.0833	0.343888	0	0.352556	0.227137	0.181411	0.446045	0.998122	0	0.367545
421	136.667	7.92802	9.60294	9.96667	0.106773	0	0.537353	0.259196	0.075023	0.816474	0.999417	0	0.44791
422	148.667	14.941	12.1765	29.7	1.91595	0	0.584535	0.488478	0.0951287	0.453104	0.989537	0	0.43513
423	212.333	22.1199	7.38235	21.4	0.0416969	0	0.834862	0.72318	0.0576746	0.60594	0.999772	0	0.536905
424	122	23.8499	12.5588	14.7	0.0288931	0	0.479685	0.779742	0.0981158	0.729314	0.999842	0	0.51445
425	116.667	23.1598	6.52941	17.7931	0.104069	0	0.458716	0.75718	0.051011	0.672357	0.999432	0	0.489783
426	166	13.18	4.51471	21.2639	0.739174	0	0.652687	0.430903	0.0352711	0.608446	0.995963	0	0.453879
427	152	22.1199	3.14706	24.6239	128.076	0	0.597641	0.72318	0.0245864	0.546575	0.300584	0	0.365428
428	91	6.7	4.83824	6.755	2.03468	0	0.357798	0.219048	0.0377987	0.875613	0.988889	0	0.413191
429	162.667	23.1598	4.72059	15.9358	0.284302	0	0.639581	0.75718	0.0368796	0.706557	0.998447	0	0.523108
430	219.333	23.7599	35.6471	19.1411	5.34012	0	0.862385	0.776799	0.278493	0.647535	0.970838	0	0.589342
431	94	23.8499	5.94118	19.5111	37.6518	0	0.369594	0.779742	0.0464154	0.640722	0.794386	0	0.438476
432	69	23.1598	14.2647	14.9155	3.55776	1.6	0.271298	0.75718	0.111443	0.725346	0.980571	0.0167364	0.477096
433	127.333	22.7064	17.6471	18.2	1.70962	17.7	0.500655	0.742357	0.137868	0.664865	0.990664	0.185146	0.536926
434	119.333	6.93494	9.45588	22.2045	6.36569	16.1	0.469201	0.226729	0.0738741	0.591126	0.965237	0.16841	0.415763
435	183.333	23.7599	6.98529	18.9833	6.36569	0	0.720839	0.776799	0.0545726	0.650441	0.965237	0	0.527981
436	175.667	22.7064	24.9706	17.8814	4.08091	0	0.690695	0.742357	0.195083	0.670732	0.977714	0	0.546097
437	161.333	20.34	16.1029	22.791	0.0724586	0	0.634338	0.664989	0.125804	0.580326	0.999604	0	0.500844
438	130.667	22.7064	2.88235	22.4661	0.292984	0	0.513761	0.742357	0.0225184	0.586309	0.9984	0	0.477224
439	234	6.93494	2.94118	5.25	0.0967558	0	0.920052	0.226729	0.0229779	0.903326	0.999472	0	0.512093
440	193.667	15.6866	9.20588	29.3833	5.57884	0	0.761468	0.512851	0.071921	0.458935	0.969534	0	0.462452
441	193.667	22.7064	22.5147	21.0833	9.09875	0	0.761468	0.742357	0.175896	0.611771	0.950312	0	0.540301
442	183.333	23.1598	19.6618	16.7109	0.0936647	0	0.720839	0.75718	0.153608	0.692285	0.999489	0	0.5539
443	141.333	22.1199	7.52941	19.7	3.90842	0	0.555701	0.72318	0.0588235	0.637244	0.978656	0	0.492267
444	85.3333	20.34	8.89706	15.5092	9.80222	0	0.335518	0.664989	0.0695083	0.714414	0.946471	0	0.45515
445	152	15.5799	7.70588	28.22	4.92954	0	0.597641	0.509364	0.0602022	0.480356	0.97308	0	0.436774
446	164.333	6.81099	49.3088	30.1821	4.68624	5.2	0.646134	0.222676	0.385225	0.444226	0.974409	0.0543933	0.454511
447	157	6.81099	95.5147	30.1875	6.8145	4.9	0.6173	0.222676	0.746209	0.444126	0.962786	0.0512552	0.507392
448	131.333	6.81099	42.3676	30.1915	2.51859	5.4	0.516383	0.222676	0.330997	0.444053	0.986246	0.0564854	0.42614
449	135.333	22.7064	12.2941	16.7167	1.27227	0	0.53211	0.742357	0.0960478	0.692179	0.993052	0	0.509291
450	84	7.92802	10.1912	10.0372	6.0947	0	0.330275	0.259196	0.0796186	0.815174	0.966717	0	0.408497
451	103.333	15.6866	12.4118	9.77733	0.653414	0.3	0.406291	0.512851	0.0969669	0.81996	0.996432	0.00313808	0.472607
452	135.333	4.66707	8.30882	4.15887	4.40134	74.7	0.53211	0.152584	0.0649127	0.923419	0.975965	0.781381	0.571728
453	136.667	6.93494	8.88235	9.65	8.13112	25.9	0.537353	0.226729	0.0693934	0.822305	0.955596	0.270921	0.480383
454	107.333	11.1546	13.5	13	1.38876	0	0.422018	0.364684	0.105469	0.760618	0.992416	0	0.440868
455	67.3333	6.93494	13.2941	9.60538	4.08183	16.1	0.264744	0.226729	0.10386	0.823126	0.977709	0.16841	0.42743
456	87	6.7694	9.13235	14.3933	6.464	0	0.342071	0.221317	0.0713465	0.734961	0.9647	0	0.389066
457	68.3333	6.93494	14.4265	11.7018	9.32427	0	0.268676	0.226729	0.112707	0.784523	0.949081	0	0.390286
458	58.6667	7.92802	9.14706	10.0472	5.96225	0	0.230668	0.259196	0.0714614	0.814991	0.967441	0	0.390626
459	77	6.93494	12.5735	14.8863	0.319459	0	0.302752	0.226729	0.0982307	0.725884	0.998255	0	0.391975
460	109.667	6.93494	8.86765	14.8863	0.19046	0	0.431193	0.226729	0.0692785	0.725884	0.99896	0	0.408674
461	178	6.93494	6.88235	15.1589	9.32988	0	0.699869	0.226729	0.0537684	0.720863	0.94905	0	0.441713
462	171.667	6.60301	12.8529	9.49633	10.3661	0	0.674967	0.215877	0.100414	0.825134	0.943391	0	0.459964
463	145.333	7.92802	11.7647	14.7283	0.967337	0	0.571429	0.259196	0.0919118	0.728792	0.994717	0	0.441008
464	146	6.93494	8.55882	14.2872	7.35266	0	0.57405	0.226729	0.0668658	0.736916	0.959848	0	0.427401
465	157	6.93494	10.1618	10.8423	1.30997	0	0.6173	0.226729	0.0793888	0.80035	0.992846	0	0.452769
466	99	5.903	15.5588	11.1028	0.0426524	0	0.389253	0.192991	0.121553	0.795553	0.999767	0	0.416519
467	143.667	6.93494	13.5441	14.3251	0.0511687	0	0.564875	0.226729	0.105813	0.736217	0.999721	0	0.438893
468	165.333	6.7694	6.72059	13.042	4.9297	0	0.650066	0.221317	0.0525046	0.759844	0.973079	0	0.442802
469	184.667	6.7694	10.7059	14.5627	3.33198	0	0.726081	0.221317	0.0836397	0.731843	0.981804	0	0.457447
470	178	7.92802	9.26471	13.8547	2.4625	0	0.699869	0.259196	0.0723805	0.744879	0.986552	0	0.46048
471	187.333	6.7694	11.8971	12.5225	0.54294	13.4	0.736566	0.221317	0.0929458	0.769411	0.997035	0.140167	0.492907
472	138.333	6.7694	21.6618	12.9962	1.39817	2.2	0.543906	0.221317	0.169233	0.760687	0.992365	0.0230126	0.451753
473	194	7.92802	10.8529	14.5057	3.06484	0	0.762779	0.259196	0.0847886	0.732892	0.983263	0	0.470486
474	190.667	7.92802	11.75	14.5117	1.25766	0	0.749672	0.259196	0.0917969	0.732781	0.993132	0	0.471096
475	165	6.93494	12.8235	15.1579	7.99	0	0.648755	0.226729	0.100184	0.720883	0.956367	0	0.442153
476	211.333	7.92802	5.05882	10.5026	0.553664	0	0.830931	0.259196	0.0395221	0.806606	0.996976	0	0.488872
477	170.667	6.93494	9.52941	12.1661	0.861463	0	0.671035	0.226729	0.0744485	0.775974	0.995296	0	0.457247
478	254	7.92802	10.2794	14.1319	2.84369	0	0.998689	0.259196	0.0803079	0.739775	0.984471	0	0.510407
479	235.333	6.93494	12.1176	15.4904	3.09411	0	0.925295	0.226729	0.0946691	0.714759	0.983103	0	0.490759
480	139	6.93494	9.88235	12.7493	4.4556	0	0.546527	0.226729	0.0772059	0.765235	0.975668	0	0.431894
481	135.333	6.93494	9.16176	14.8506	1.5225	0	0.53211	0.226729	0.0715763	0.726542	0.991686	0	0.424774
482	129.333	7.92802	8.85294	13.5783	3.4606	0	0.508519	0.259196	0.0691636	0.749969	0.981102	0	0.427992
483	143.333	6.7694	12.6176	13.0994	0.575208	0	0.563565	0.221317	0.0985754	0.758787	0.996859	0	0.43985
484	152.333	7.92802	8.83824	14.4508	1.81543	0	0.598952	0.259196	0.0690487	0.733902	0.990086	0	0.441864
485	154.667	7.92802	6.75	9.96281	9.7051	0	0.608126	0.259196	0.0527344	0.816545	0.947001	0	0.447267
486	146	7.92802	9.88235	14.3103	5.76409	0	0.57405	0.259196	0.0772059	0.73649	0.968523	0	0.435911
487	130.333	6.93494	11.6176	14.1956	4.44939	0	0.512451	0.226729	0.0907629	0.738602	0.975702	0	0.424041
488	124	6.93494	10.5588	11.6771	0.452685	0	0.487549	0.226729	0.0824908	0.784977	0.997528	0	0.429879
489	148	6.93494	7.54412	15.1516	3.66071	0	0.581913	0.226729	0.0589384	0.720998	0.980009	0	0.428098
490	151.667	11.1546	10.4559	13.0059	0.147608	0	0.59633	0.364684	0.0816866	0.760509	0.999194	0	0.467067
491	184	6.7	9.98529	12.6209	0.413169	0	0.72346	0.219048	0.0780101	0.767599	0.997744	0	0.46431
492	148	6.93494	10.3382	13.2573	1.18899	0	0.581913	0.226729	0.0807675	0.755879	0.993507	0	0.439799
493	149.333	6.93494	10.8971	13.9295	183.119	0	0.587156	0.226729	0.0851333	0.743502	0	0	0.273753
494	127.333	7.92802	7.32353	13.5303	12.3101	0	0.500655	0.259196	0.0572151	0.750852	0.932775	0	0.416782
495	63.3333	6.93494	8.72059	11.5706	14.338	0	0.249017	0.226729	0.0681296	0.786938	0.921701	0	0.375419
496	161.333	7.92802	5.75	10.2107	2.85644	0	0.634338	0.259196	0.0449219	0.811979	0.984401	0	0.455806
497	174.667	7.92802	14.6176	14.4025	15.9722	0	0.686763	0.259196	0.1142	0.734792	0.912777	0	0.451288
498	98.6667	6.7	9.77941	12.5144	0.0218457	0	0.387942	0.219048	0.0764017	0.769559	0.999881	0	0.408805
499	148.667	6.7694	12.0441	12.9291	3.45649	0	0.584535	0.221317	0.0940947	0.761923	0.981124	0	0.440499
500	145.333	6.7694	9.25	13.1368	48.2792	0	0.571429	0.221317	0.0722656	0.758098	0.73635	0	0.393243
501	137.333	11.1546	9.98529	13.244	5.42104	0	0.539974	0.364684	0.0780101	0.756125	0.970396	0	0.451532
502	172	7.92802	14.1471	14.8593	2.16494	0	0.676278	0.259196	0.110524	0.726381	0.988177	0	0.460093
503	169	7.92802	11.3971	15.5312	2.02619	0	0.664482	0.259196	0.0890395	0.714009	0.988935	0	0.45261
504	157.667	6.7694	11.6471	13.7435	0.75678	0	0.619921	0.221317	0.0909926	0.746927	0.995867	0	0.445838
505	88	6.93494	10.9559	11.7811	2.35699	0	0.346003	0.226729	0.0855928	0.783062	0.987129	0	0.404752
506	36.3333	7.92802	9.11765	13.8312	0.667382	0	0.142857	0.259196	0.0712316	0.745312	0.996355	0	0.369159
507	75	6.93494	9.25	14.0876	0.215605	0	0.294889	0.226729	0.0722656	0.740591	0.998823	0	0.388883
508	100.333	6.7	10.1471	11.7541	0.363409	0	0.394495	0.219048	0.0792739	0.78356	0.998015	0	0.412399
509	120.667	7.92802	10.7941	14.1771	0.190615	0	0.474443	0.259196	0.084329	0.738943	0.998959	0	0.425978
510	129.333	6.7694	9.02941	13.0022	0.444202	0	0.508519	0.221317	0.0705423	0.760577	0.997574	0	0.426422
511	150	6.93494	8.82353	9.87858	0.56347	2.5	0.589777	0.226729	0.0689338	0.818096	0.996923	0.0261506	0.454435
512	108.667	6.93494	9.13235	10.0289	2.43019	0	0.427261	0.226729	0.0713465	0.815327	0.986729	0	0.421232
513	79.6667	7.92802	10.6324	13.5282	0.966203	0	0.313237	0.259196	0.0830653	0.750891	0.994724	0	0.400186
514	81	6.93494	8.80882	15.4653	3.17692	0	0.31848	0.226729	0.0688189	0.715222	0.982651	0	0.385317
515	194	6.7694	8.39706	12.8697	4.26662	1.6	0.762779	0.221317	0.065602	0.763018	0.9767	0.0167364	0.467692
516	168.333	6.93494	10.8971	15.1354	1.43627	0	0.661861	0.226729	0.0851333	0.721296	0.992157	0	0.447863
517	169	7.92802	7.33824	13.3664	2.07536	0	0.664482	0.259196	0.05733	0.753872	0.988667	0	0.453924
518	78	7.92802	11.5147	14.3403	0.730781	0	0.306684	0.259196	0.0899586	0.735938	0.996009	0	0.397964
519	64.6667	7.92802	11.5441	15.2797	5.70669	0	0.25426	0.259196	0.0901884	0.71864	0.968836	0	0.381853
520	64.6667	7.92802	11.9706	13.3692	0.480151	0	0.25426	0.259196	0.0935202	0.753819	0.997378	0	0.393029
521	84.3333	7.92802	9.39706	14.0099	0.054001	0	0.331586	0.259196	0.0734145	0.742021	0.999705	0	0.400987
522	106.333	5.903	9.75	11.1739	0.104768	0	0.418087	0.192991	0.0761719	0.794244	0.999428	0	0.413487
523	117.333	6.7	9.42647	12.659	0.0715911	0	0.461337	0.219048	0.0736443	0.766896	0.999609	0	0.420089
524	207	7.92802	9.98529	13.1044	0.546865	0	0.813893	0.259196	0.0780101	0.758696	0.997014	0	0.484468
525	84.3333	6.93494	10.3382	13.8097	0.146067	0	0.331586	0.226729	0.0807675	0.745708	0.999202	0	0.397332
526	129.333	6.7694	11.8824	12.9107	0.146067	0	0.508519	0.221317	0.0928309	0.762263	0.999202	0	0.430689
527	136.333	6.93494	9.17647	15.5835	0.0730984	0	0.536042	0.226729	0.0716912	0.713045	0.999601	0	0.424518
528	148.667	7.92802	8.42647	13.3903	0.0433455	0	0.584535	0.259196	0.0658318	0.753431	0.999763	0	0.443793
529	144.667	7.92802	9.20588	14.7592	1.01755	0	0.568807	0.259196	0.071921	0.728223	0.994443	0	0.437098
530	205.667	6.7694	13.0735	14.6532	0.873488	0	0.80865	0.221317	0.102137	0.730175	0.99523	0	0.476251
531	188.333	6.93494	10.6324	11.8677	1.52716	0	0.740498	0.226729	0.0830653	0.781467	0.99166	0	0.47057
532	157.667	6.93494	9.08824	15.0126	1.67122	0	0.619921	0.226729	0.0710018	0.723557	0.990874	0	0.43868
533	119.333	7.92802	16.1471	14.956	0.880462	0	0.469201	0.259196	0.126149	0.7246	0.995192	0	0.429056
534	136	6.93494	12.3235	10.3676	1.59161	0	0.534731	0.226729	0.0962776	0.809092	0.991308	0	0.443023
535	197.667	6.7694	16.1912	13.3234	3.47584	0	0.777195	0.221317	0.126494	0.754663	0.981019	0	0.476781
536	189.667	5.903	18.9559	11.3827	0.88378	2.5	0.74574	0.192991	0.148093	0.790399	0.995174	0.0261506	0.483091
537	132.333	11.1546	13.8382	14.3232	0.0332023	0	0.520315	0.364684	0.108111	0.736253	0.999819	0	0.454864
538	89.3333	7.92802	6.92647	14.4218	0.190678	0	0.351245	0.259196	0.0541131	0.734437	0.998959	0	0.399658
539	119	7.92802	5.29412	14.5288	0.398287	0	0.46789	0.259196	0.0413603	0.732467	0.997825	0	0.416456
540	167.667	7.92802	8	13.4445	0.63125	0	0.65924	0.259196	0.0625	0.752432	0.996553	0	0.454987
541	116.333	7.92802	8.13235	14.8318	3.11058	0	0.457405	0.259196	0.063534	0.726886	0.983013	0	0.415006
542	125.333	6.93494	6.86765	14.5485	1.432	0	0.492792	0.226729	0.0536535	0.732104	0.99218	0	0.416243
543	133.667	6.93494	12.3088	12.5603	3.52486	0	0.525557	0.226729	0.0961627	0.768714	0.980751	0	0.432986
544	131	7.92802	8.08824	13.398	0.909066	0	0.515072	0.259196	0.0631893	0.753288	0.995036	0	0.430964
545	98.3333	7.92802	8.16176	13.9777	0.233533	0	0.386632	0.259196	0.0637638	0.742615	0.998725	0	0.408489
546	94	7.92802	9.60294	15.2582	1.03336	0	0.369594	0.259196	0.075023	0.719035	0.994357	0	0.402868
547	139.667	6.93494	6.39706	15.7158	1.82397	0	0.549148	0.226729	0.049977	0.710608	0.990039	0	0.421084
548	103.667	6.93494	12.7941	10.0522	4.33795	0	0.407602	0.226729	0.099954	0.814898	0.976311	0	0.420916
549	145.667	7.92802	12	15.6211	0.00413404	0	0.572739	0.259196	0.09375	0.712353	0.999977	0	0.439669
550	169.333	6.93494	13.9118	11.4938	6.72828	0	0.665793	0.226729	0.108686	0.788353	0.963257	0	0.458803
551	159.333	6.93494	8.47059	14.5235	0.758629	0	0.626474	0.226729	0.0661765	0.732564	0.995857	0	0.4413
552	176	6.93494	4.88235	15.0271	0.489319	0	0.692005	0.226729	0.0381434	0.723291	0.997328	0	0.446249
553	150.333	11.1546	9.79412	12.5694	0.594549	0	0.591088	0.364684	0.0765165	0.768547	0.996753	0	0.466265
554	154.333	7.92802	7.41176	13.274	0.607562	0	0.606815	0.259196	0.0579044	0.755572	0.996682	0	0.446028
555	128.333	6.7	6.91176	11.8584	0.607562	0	0.504587	0.219048	0.0539982	0.781638	0.996682	0	0.425992
556	191.667	6.93494	5.08824	12.1311	0.856921	0	0.753604	0.226729	0.0397518	0.776618	0.99532	0	0.465337
557	175.667	6.93494	5.58824	13.6254	1.10628	0	0.690695	0.226729	0.0436581	0.749102	0.993959	0	0.45069
558	177	6.93494	11.25	10.2915	0.913626	0	0.695937	0.226729	0.0878906	0.810492	0.995011	0	0.469343
559	182.333	6.7	11.0735	11.8225	0.07042	0	0.716907	0.219048	0.0865119	0.7823	0.999615	0	0.467397
560	122.667	6.93494	6.20588	15.3995	0.140014	0	0.482307	0.226729	0.0484835	0.716433	0.999235	0	0.412198
561	170.333	6.93494	8.57353	14.7863	9.22	0	0.669725	0.226729	0.0669807	0.727725	0.94965	0	0.440135
562	104	7.92802	33.1029	13.5202	7.27085	0	0.408912	0.259196	0.258617	0.751039	0.960294	0	0.439676
563	134.667	6.7	18.6029	11.3966	9.22	12.3	0.529489	0.219048	0.145335	0.790142	0.94965	0.128661	0.460388
564	171	6.93494	17.5882	14.8649	7.59367	3.8	0.672346	0.226729	0.137408	0.726277	0.958531	0.039749	0.460173
565	164.333	6.7	7.05882	10.8741	6.00573	0	0.646134	0.219048	0.0551471	0.799765	0.967203	0	0.447883
566	144.333	6.7	6.25	11.9832	5.80503	0	0.567497	0.219048	0.0488281	0.77934	0.968299	0	0.430502
567	109	6.93494	3.88235	15.518	10.2443	0	0.428571	0.226729	0.0303309	0.714251	0.944057	0	0.390656
568	136.667	6.7694	12.0294	12.6781	5.80503	24.3	0.537353	0.221317	0.0939798	0.766546	0.968299	0.254184	0.473613
569	140	6.7694	16.5735	13.7575	5.80503	2.5	0.550459	0.221317	0.129481	0.746668	0.968299	0.0261506	0.440396
570	190	6.7	13.4706	10.5383	5.80503	0	0.747051	0.219048	0.105239	0.805947	0.968299	0	0.474264
571	162.333	7.92802	6.27941	15.2104	10.6913	0	0.63827	0.259196	0.0490579	0.719916	0.941615	0	0.434676
572	134.333	6.93494	7.91176	13.5952	9.22	0	0.528178	0.226729	0.0618107	0.749659	0.94965	0	0.419338
573	144	7.92802	11.4265	13.2501	2.99622	0	0.566186	0.259196	0.0892693	0.756013	0.983638	0	0.442384
574	154.667	6.93494	9.97059	14.9763	0.0729908	0	0.608126	0.226729	0.0778952	0.724227	0.999601	0	0.43943
575	156.333	6.93494	9.26471	12.2559	0.289383	0	0.614679	0.226729	0.0723805	0.77432	0.99842	0	0.447755
576	135.333	7.92802	10.1618	10.7411	0.553664	0	0.53211	0.259196	0.0793888	0.802213	0.996976	0	0.444981
577	132.333	7.92802	9.63235	10.225	0.29668	0	0.520315	0.259196	0.0752528	0.811717	0.99838	0	0.444143
578	95.3333	6.93494	9.36765	12.8718	0.227394	0	0.374836	0.226729	0.0731847	0.762979	0.998758	0	0.406081
579	87	6.7	15.6618	12.1515	1.08114	0	0.342071	0.219048	0.122358	0.776242	0.994096	0	0.408969
580	56.3333	7.92802	12.5441	14.7972	1.02799	0	0.221494	0.259196	0.0980009	0.727524	0.994386	0	0.383434
581	143.667	11.1546	9.72059	12.7883	7.99	0	0.564875	0.364684	0.0759421	0.764515	0.956367	0	0.454397
582	103.333	6.93494	7.52941	14.5676	7.9	0	0.406291	0.226729	0.0588235	0.731753	0.956859	0	0.396742
583	115	7.92802	8.23529	15.1683	0.110056	0	0.452163	0.259196	0.0643382	0.72069	0.999399	0	0.415964
584	202.667	6.93494	6.05882	15.6274	6.17954	0	0.796855	0.226729	0.0473346	0.712237	0.966254	0	0.458235
585	208.333	6.93494	16.1765	12.436	1.08147	0	0.819135	0.226729	0.126379	0.771004	0.994094	0	0.489557
586	136	6.93494	8.42647	12.1927	25.8896	0	0.534731	0.226729	0.0658318	0.775483	0.858618	0	0.410232
587	86	7.92802	7.08824	12.9446	0.456525	0	0.338139	0.259196	0.0553768	0.761638	0.997507	0	0.401976
588	130	7.92802	13.1471	13.4502	6.72828	0	0.51114	0.259196	0.102711	0.752327	0.963257	0	0.431439
589	135.667	7.92802	11.0147	15.0049	5.09006	0	0.533421	0.259196	0.0860524	0.723699	0.972203	0	0.429095
590	142	6.93494	8.69118	15.7541	8.72164	0	0.558322	0.226729	0.0678998	0.709903	0.952372	0	0.419204
591	127.333	6.7694	8.95588	12.5899	4.20751	0	0.500655	0.221317	0.0699678	0.768169	0.977023	0	0.422855
592	122.667	7.92802	4.79412	13.0421	24.8309	0	0.482307	0.259196	0.037454	0.759843	0.8644	0	0.400533
593	132	6.93494	6.36765	15.8669	39.8595	0	0.519004	0.226729	0.0497472	0.707827	0.78233	0	0.380939
594	193	6.93494	3.88235	14.7488	0.187	0	0.758847	0.226729	0.0303309	0.728415	0.998979	0	0.457217
595	196.333	6.93494	9.30882	15.7785	2.2501	0	0.771953	0.226729	0.0727252	0.709454	0.987712	0	0.461429
596	98.5	6.7	11.6029	11.9372	0.0740432	0	0.387287	0.219048	0.090648	0.780187	0.999596	0	0.412794
597	69.5	6.93494	10.5441	14.7891	0.132706	0	0.273263	0.226729	0.0823759	0.727673	0.999275	0	0.384886
598	176.333	7.92802	7.08824	13.3495	0.0713545	0	0.693316	0.259196	0.0553768	0.754183	0.99961	0	0.46028
599	165.333	7.92802	9.75	13.7756	0.129526	0	0.650066	0.259196	0.0761719	0.746335	0.999293	0	0.455177
600	153.667	11.1546	10.6176	13.1206	1.77168	0	0.604194	0.364684	0.0829504	0.758396	0.990325	0	0.466758
601	88.3333	7.92802	9.85294	15.2329	3.72658	0	0.347313	0.259196	0.0769761	0.7195	0.979649	0	0.397106
602	144	6.7	12.0882	12.1228	173.948	0	0.566186	0.219048	0.0944393	0.77677	0.0500791	0	0.28442
603	121.667	6.7	7.14706	11.9098	6.69542	0	0.478375	0.219048	0.0558364	0.780692	0.963437	0	0.416231
604	139.667	11.1546	8.86765	13.3248	13.9365	0	0.549148	0.364684	0.0692785	0.754636	0.923893	0	0.443607
605	146	7.92802	13.9265	13.7038	0.739974	0	0.57405	0.259196	0.108801	0.747657	0.995959	0	0.447611
606	134	6.93494	8.89706	15.654	1.81201	0	0.526868	0.226729	0.0695083	0.711747	0.990105	0	0.420826
607	186.667	6.93494	13.8088	11.5885	6.04179	0	0.733945	0.226729	0.107881	0.786609	0.967006	0	0.470362
608	155.333	6.7	6.82353	12.2272	2.41781	0	0.610747	0.219048	0.0533088	0.774848	0.986796	0	0.440791
609	128.333	6.93494	7.89706	15.7675	11.9896	0	0.504587	0.226729	0.0616958	0.709657	0.934526	0	0.406199
610	98.3333	6.93494	8.27941	10.432	72.3428	0	0.386632	0.226729	0.0646829	0.807905	0.60494	0	0.348482
611	157.333	7.92802	7.20588	15.5331	9.99385	0	0.618611	0.259196	0.056296	0.713974	0.945424	0	0.43225
612	165.667	7.92802	7.07353	15.36	6.56045	0	0.651376	0.259196	0.0552619	0.717161	0.964174	0	0.441195
613	143.667	7.92802	7.39706	15.975	168.528	0	0.564875	0.259196	0.0577895	0.705836	0.079681	0	0.277896
614	91.3333	6.7694	7.25	14.2977	1.53047	0	0.359109	0.221317	0.0566406	0.736722	0.991642	0	0.394238
615	89.3333	6.7	11.6324	11.6747	1.53047	0	0.351245	0.219048	0.0908778	0.785022	0.991642	0	0.406306
616	93	7.92802	11	13.9248	1.53047	0	0.365662	0.259196	0.0859375	0.743589	0.991642	0	0.407671
617	91	11.1546	7.44118	12.7169	30.9534	0	0.357798	0.364684	0.0581342	0.765831	0.830965	0	0.396235
618	91.3333	6.93494	4.35294	15.8735	27.2167	1.1	0.359109	0.226729	0.0340074	0.707705	0.851371	0.0115063	0.365071
619	89	6.93494	11.2941	15.3192	27.2167	0	0.349934	0.226729	0.0882353	0.717913	0.851371	0	0.372364
620	90.3333	6.93494	13.5588	12.8718	3.15813	0	0.355177	0.226729	0.105928	0.762979	0.982754	0	0.405594
621	70.6667	6.93494	11.4265	14.1678	2.31456	0	0.277851	0.226729	0.0892693	0.739114	0.98736	0	0.386721
622	121.333	6.93494	7.91176	11.0937	25.1993	0	0.477064	0.226729	0.0618107	0.795721	0.862388	0	0.403952
623	49.3333	6.7694	9	13.6965	30.2484	0	0.193971	0.221317	0.0703125	0.747792	0.834815	0	0.344701
624	66	6.93494	20.5882	9.8423	26.7843	0	0.259502	0.226729	0.160846	0.818764	0.853733	0	0.386595
625	66.6667	6.93494	34.7353	15.7101	8.69232	0	0.262123	0.226729	0.271369	0.710714	0.952532	0	0.403911
626	59.6667	7.92802	11.3529	10.6802	3.12797	0	0.2346	0.259196	0.0886949	0.803335	0.982918	0	0.394791
627	39.6667	6.93494	7.89706	15.5965	2.10956	0	0.155963	0.226729	0.0616958	0.712806	0.98848	0	0.357612
628	39	11.1546	6.70588	12.5613	9.47982	0	0.153342	0.364684	0.0523897	0.768696	0.948231	0	0.381224
629	53.3333	6.93494	7.10294	10.4747	5.16399	0	0.209699	0.226729	0.0554917	0.807119	0.9718	0	0.378473
630	42.6667	7.92802	10.3382	14.9179	8.9991	0.3	0.167759	0.259196	0.0807675	0.725301	0.950856	0.00313808	0.364503
631	134	6.7694	11.6618	15.8649	8.99786	25.9	0.526868	0.221317	0.0911075	0.707864	0.950863	0.270921	0.46149
632	155	6.7694	6.36765	12.8461	3.73462	7.6	0.609436	0.221317	0.0497472	0.763451	0.979605	0.0794979	0.450509
633	145.333	7.92802	7.91176	15.0869	4.09861	0	0.571429	0.259196	0.0618107	0.72219	0.977618	0	0.43204
634	160.333	6.7694	5.48529	12.986	2.78384	0	0.630406	0.221317	0.0428539	0.760876	0.984798	0	0.440042
635	142	7.92802	6.72059	14.9835	2.78384	0	0.558322	0.259196	0.0525046	0.724093	0.984798	0	0.429819
636	190.667	6.93494	8.26471	11.3508	1.94734	0	0.749672	0.226729	0.064568	0.790986	0.989366	0	0.47022
637	205.333	11.1546	9.44118	12.2433	2.98098	0	0.807339	0.364684	0.0737592	0.774551	0.983721	0	0.500676
638	168.333	7.92802	8.64706	14.9663	2.83506	0	0.661861	0.259196	0.0675551	0.724411	0.984518	0	0.44959
639	192.333	6.7694	7.22059	14.4354	8.82546	0	0.756225	0.221317	0.0564108	0.734187	0.951805	0	0.453324
640	122.667	6.7	7.52941	11.5735	4.66033	0	0.482307	0.219048	0.0588235	0.786885	0.97455	0	0.420269
641	119	11.1546	10.25	12.9296	5.51335	0	0.46789	0.364684	0.0800781	0.761915	0.969892	0	0.440743
642	195.667	6.7694	7.97059	12.9187	2.21815	3.3	0.769332	0.221317	0.0622702	0.762115	0.987887	0.0345188	0.472907
643	208.333	6.7694	7.08824	12.7432	5.03743	35.4	0.819135	0.221317	0.0553768	0.765346	0.972491	0.370293	0.533993
644	179.667	6.93494	7.16176	15.8183	3.8187	0	0.706422	0.226729	0.0559513	0.708722	0.979146	0	0.446162
645	172.667	6.7694	7.76471	14.6794	4.53944	0	0.678899	0.221317	0.0606618	0.729694	0.97521	0	0.444297
646	225.667	6.7	19.4706	11.6316	3.8187	0	0.887287	0.219048	0.152114	0.785815	0.979146	0	0.503902
647	170.333	6.93494	19.2353	10.0289	6.52489	0	0.669725	0.226729	0.150276	0.815327	0.964368	0	0.471071
648	105.667	7.92802	8.52941	12.0571	4.65558	0	0.415465	0.259196	0.066636	0.77798	0.974576	0	0.415642
649	128.333	13.18	7.75	15.9998	3.70057	0	0.504587	0.430903	0.0605469	0.705379	0.979791	0	0.446868
650	133.667	6.7694	8.04412	15.184	27.0866	0	0.525557	0.221317	0.0628447	0.720402	0.852082	0	0.397034
651	65	12.38	15.8382	6.42972	2.28114	0.5	0.25557	0.404748	0.123736	0.881603	0.987543	0.00523013	0.443072
652	110.333	19.5134	10.0294	6.2641	8.29515	0	0.433814	0.637964	0.0783548	0.884653	0.954701	0	0.498248
653	112.333	6.81099	10.0441	4.91111	3.51377	1.9	0.441678	0.222676	0.0784697	0.909567	0.980812	0.0198745	0.442179
654	109.667	21.2672	3.39706	7.3752	6.3167	6.8	0.431193	0.695303	0.0265395	0.864193	0.965505	0.0711297	0.508977
655	109.333	21.2672	1.17647	5.345	14.6483	0	0.429882	0.695303	0.00919118	0.901577	0.920007	0	0.49266
656	96.6667	17.9	5.70588	5.36621	4.51441	0	0.380079	0.585218	0.0445772	0.901186	0.975347	0	0.481068
657	68.6667	19.5134	6.39706	4.89004	11.9811	0	0.269987	0.637964	0.049977	0.909955	0.934572	0	0.467076
658	101	11.3201	4.52941	5.11064	8.82546	0	0.397117	0.370094	0.035386	0.905893	0.951805	0	0.443382
659	162.333	12.38	5.27941	7.24622	11.2589	0	0.63827	0.404748	0.0412454	0.866568	0.938516	0	0.481558
660	164.667	30.3469	2.88235	5.83838	174.777	0	0.647444	0.992152	0.0225184	0.892492	0.0455537	0	0.43336
661	144.333	30.3469	8.5	3.77434	7.01352	0	0.567497	0.992152	0.0664062	0.930499	0.9617	0	0.586376
662	136.667	22.7064	6.51471	5.90855	0.831959	0	0.537353	0.742357	0.0508961	0.8912	0.995457	0	0.53621
663	160	12.38	8.38235	4.8141	0.831959	0	0.629096	0.404748	0.0654871	0.911353	0.995457	0	0.501024
664	140.667	8.54479	5.27941	30.9438	5.52814	0	0.55308	0.279361	0.0412454	0.430201	0.969811	0	0.37895
665	146	8.54479	9.77941	30.5531	67.0153	0	0.57405	0.279361	0.0764017	0.437395	0.634034	0	0.33354
666	159.667	5.22599	12.8382	29.9933	6.99151	0	0.627785	0.170857	0.100299	0.447702	0.96182	0	0.384744
667	171	5.22599	14.2059	30.015	25.1011	0	0.672346	0.170857	0.110983	0.447303	0.862924	0	0.377402
668	204.333	6.79103	0.426471	31.2794	7.67756	0	0.803408	0.222024	0.0033318	0.42402	0.958073	0	0.401809
669	190.333	6.79103	2.36765	31.19	20.5075	0	0.748362	0.222024	0.0184972	0.425667	0.88801	0	0.38376
670	136	6.79103	11.5147	31.1417	1.62536	0	0.534731	0.222024	0.0899586	0.426557	0.991124	0	0.377399
671	35.6667	4.96711	7.30882	6.4234	1.62536	0	0.140236	0.162393	0.0571002	0.881719	0.991124	0	0.372095
672	85.6667	4.14503	0.0147059	6.38786	7.06602	0	0.336828	0.135516	0.00011489	0.882374	0.961413	0	0.386041
673	113.667	30.3469	0.985294	4	11.248	0	0.44692	0.992152	0.00769761	0.926344	0.938575	0	0.551948
674	170	22.4931	0.0147059	4.72833	12.0411	0	0.668414	0.735384	0.00011489	0.912932	0.934244	0	0.541848
675	168.667	22.1199	1.10294	1.87976	4.15774	0	0.663172	0.72318	0.00861673	0.965386	0.977295	0	0.556275
676	145.667	30.5869	1	5.27326	2.7113	0	0.572739	1	0.0078125	0.902898	0.985194	0	0.578107
677	149.667	21.2672	1	10.2055	3.01716	6.8	0.588467	0.695303	0.0078125	0.812076	0.983523	0.0711297	0.526385
678	127.667	22.1199	0.0441176	10.4565	5.51335	0	0.501966	0.72318	0.000344669	0.807454	0.969892	0	0.500473
679	118.333	20.8934	7.27941	1.28528	20.6406	0	0.465269	0.683081	0.0568704	0.976333	0.887283	0	0.511473
680	98	22.1199	7.26471	0.630278	24.9015	0	0.385321	0.72318	0.0567555	0.988394	0.864015	0	0.502944
681	119.333	20.8934	43.2647	0.828611	4.90261	0	0.469201	0.683081	0.338006	0.984742	0.973227	0	0.574709
682	81.6667	22.1199	2.32353	0.165556	10.404	0	0.321101	0.72318	0.0181526	0.996951	0.943184	0	0.500428
683	73	22.1199	3.86765	0.962778	16.2511	0	0.287025	0.72318	0.030216	0.982271	0.911254	0	0.488991
684	93	20.8934	1.88235	0.943889	15.2482	0	0.365662	0.683081	0.0147059	0.982619	0.91673	0	0.4938
685	110.667	22.1199	1.60294	1.71389	6.71318	0	0.435125	0.72318	0.012523	0.96844	0.96334	0	0.517101
686	120	7.91304	9.26471	3.58589	15.2482	0	0.471822	0.258707	0.0723805	0.933969	0.91673	0	0.442268
687	79	9.47997	6.20588	1.14457	15.2482	12.5	0.310616	0.309935	0.0484835	0.978924	0.91673	0.130753	0.44924
688	74.6667	6.93494	5.10294	1.49118	10.4899	23.7	0.293578	0.226729	0.0398667	0.972541	0.942715	0.247908	0.45389
689	36.6667	23.7599	3.01471	0.616667	13.3866	0	0.144168	0.776799	0.0235524	0.988645	0.926896	0	0.476677
690	13	22.7064	3.64706	0.666667	14.0273	0	0.051114	0.742357	0.0284926	0.987724	0.923398	0	0.455514
691	13	23.7599	4.07353	0.637454	9.12078	0	0.051114	0.776799	0.0318244	0.988262	0.950192	0	0.466365
692	141.333	1.796	0.411765	33.7634	9.17378	0	0.555701	0.0587179	0.00321691	0.37828	0.949903	0	0.324303
693	172	0	3.79412	35.8909	2.28164	0	0.676278	0	0.0296415	0.339104	0.98754	0	0.338761
694	193.333	5.02527	0.426471	51.4542	11.9507	0	0.760157	0.164295	0.0033318	0.052522	0.934738	0	0.319174
695	254	5.01726	0.176471	32.3477	0.56477	0	0.998689	0.164033	0.00137868	0.404348	0.996916	0	0.427561
696	233	0.2624	1.05882	39.2923	7.38915	0	0.916121	0.00857883	0.00827206	0.27647	0.959648	0	0.361515
697	168	0	5.08824	24.2771	5.77156	0	0.66055	0	0.0397518	0.552961	0.968482	0	0.370291
698	178.667	11.1546	2.79412	16.7624	12.1009	0	0.70249	0.364684	0.021829	0.691338	0.933918	0	0.452376
699	254	22.7064	5.83824	9.23644	12.1009	0	0.998689	0.742357	0.0456112	0.82992	0.933918	0	0.591749
700	214.333	23.8499	4.41176	14.0775	8.93832	0	0.842726	0.779742	0.0344669	0.740776	0.951188	0	0.55815
701	180	22.7064	1.80882	1.2765	6.93523	0	0.707733	0.742357	0.0141314	0.976495	0.962127	0	0.56714
702	173.667	22.7064	2.02941	1.49492	3.89749	0	0.682831	0.742357	0.0158548	0.972472	0.978716	0	0.565372
703	149.667	22.1199	2.89706	5.31757	5.66983	0	0.588467	0.72318	0.0226333	0.902082	0.969037	0	0.534233
704	181	22.1199	4.01471	4.69221	4.97055	26.4	0.711664	0.72318	0.0313649	0.913597	0.972856	0.276151	0.604802
705	212.333	22.1199	11.3824	9.74957	5.92022	0.3	0.834862	0.72318	0.0889246	0.820471	0.96767	0.00313808	0.573041
706	224.667	22.1199	22.4559	2.50971	5.92022	1.1	0.883355	0.72318	0.175437	0.953786	0.96767	0.0115063	0.619156
707	224.667	22.1199	7.41176	2.66619	5.92022	1.9	0.883355	0.72318	0.0579044	0.950905	0.96767	0.0198745	0.600481
708	229.667	22.1199	6.32353	2.80692	5.92022	3.5	0.903014	0.72318	0.0494026	0.948313	0.96767	0.0366109	0.604699
709	229.333	20.8934	7.08824	9.85258	8.73365	6	0.901704	0.683081	0.0553768	0.818574	0.952306	0.0627615	0.578967
710	189.333	22.1199	7.61765	9.88773	4.9473	0	0.74443	0.72318	0.0595129	0.817927	0.972983	0	0.553005
711	84.6667	22.7064	4.95588	10.9689	8.82546	0	0.332896	0.742357	0.0387178	0.798018	0.951805	0	0.477299
712	82	22.1199	5.91176	4.88958	2.98098	0	0.322412	0.72318	0.0461857	0.909963	0.983721	0	0.497577
713	75.6667	22.7064	1.54412	9.95184	16.7666	0	0.29751	0.742357	0.0120634	0.816747	0.908438	0	0.462853
714	108	6.81099	1.66176	31.0138	7.40198	0	0.42464	0.222676	0.0129825	0.428911	0.959578	0	0.341465
715	177	20.8934	3.22059	9.21039	4.58102	4.1	0.695937	0.683081	0.0251608	0.8304	0.974983	0.042887	0.542075
716	146.333	17.9	3.04412	9.21269	2.29996	2.2	0.57536	0.585218	0.0237822	0.830357	0.98744	0.0230126	0.504195
717	141.667	17.9	7.01471	9.20769	12.8332	0.3	0.557012	0.585218	0.0548024	0.830449	0.929919	0.00313808	0.493423
718	142.667	22.1199	6.73529	6.07619	5.57065	0	0.560944	0.72318	0.0526195	0.888113	0.969579	0	0.532406
719	137.333	15.6866	0	26.0936	13.6385	0	0.539974	0.512851	0	0.519512	0.925521	0	0.41631
720	110.333	22.7064	16.3676	4.21151	7.79101	0	0.433814	0.742357	0.127872	0.922449	0.957454	0	0.530658
721	104	23.7599	7.60294	5.22823	3.36392	0	0.408912	0.776799	0.059398	0.903727	0.98163	0	0.521744
722	113.667	23.1598	10.2206	14.3891	7.59367	0	0.44692	0.75718	0.0798483	0.73504	0.958531	0	0.496253
723	148.333	22.7064	0	4.4951	67.7274	0	0.583224	0.742357	0	0.917227	0.630145	0	0.478826
724	154	6.81099	1.01471	31.15	19.179	0	0.605505	0.222676	0.00792739	0.426403	0.895265	0	0.359629
725	154.333	20.8934	1.83824	3.6947	7.59318	0.5	0.606815	0.683081	0.0143612	0.931966	0.958534	0.00523013	0.533331
726	121.333	22.1199	0.985294	3.38713	3.53001	0	0.477064	0.72318	0.00769761	0.937629	0.980723	0	0.521049
727	106.333	22.7064	4.05882	1.29085	1.69904	21.3	0.418087	0.742357	0.0317096	0.97623	0.990722	0.222803	0.563651
728	211.333	22.7064	6.69118	0.262216	4.53761	6	0.830931	0.742357	0.0522748	0.995172	0.97522	0.0627615	0.609786
729	254	22.1199	5.95588	2.95794	2.11679	0	0.998689	0.72318	0.0465303	0.945532	0.98844	0	0.617062
730	203	22.7064	28.0147	3.74387	4.02344	0	0.798165	0.742357	0.218865	0.93106	0.978028	0	0.611413
731	221.333	22.7064	8.29412	1.47333	3.45375	0	0.870249	0.742357	0.0647978	0.97287	0.981139	0	0.605236
732	225.667	22.1199	7.27941	9.81725	1.44857	0	0.887287	0.72318	0.0568704	0.819225	0.992089	0	0.579775
733	212.333	22.1199	5.11765	7.31878	3.1564	0.8	0.834862	0.72318	0.0399816	0.865232	0.982763	0.0083682	0.575731
734	229	20.8934	3.11765	3.15177	3.53682	2.2	0.900393	0.683081	0.0243566	0.941963	0.980686	0.0230126	0.592249
735	195.333	22.1199	9.60294	24.4841	10.0669	0	0.768021	0.72318	0.075023	0.549149	0.945025	0	0.510066
736	159	22.1199	10.8088	26.0104	0.449818	0	0.625164	0.72318	0.0844439	0.521043	0.997544	0	0.491896
737	137.667	30.5869	8.41176	5.84975	1.24103	1.6	0.541284	1	0.0657169	0.892283	0.993223	0.0167364	0.584874
738	254	4.54214	9.57353	34.3261	0.722774	0	0.998689	0.148499	0.0747932	0.367918	0.996053	0	0.430992
739	254	1.72	6.26471	20.8839	1.12576	0	0.998689	0.0562332	0.048943	0.615443	0.993852	0	0.452194
740	254	7.91304	6.55882	15.0595	1.12576	0	0.998689	0.258707	0.0512408	0.722694	0.993852	0	0.504197
741	252	4.54214	4.48529	42.5285	2.10477	0	0.990826	0.148499	0.0350414	0.21688	0.988506	0	0.396625
742	254	22.1199	29.6029	16.6412	1.24103	0	0.998689	0.72318	0.231273	0.693569	0.993223	0	0.606656
743	254	5.15794	52.0441	32.434	6.47707	0.5	0.998689	0.168632	0.406595	0.40276	0.964629	0.00523013	0.491089
744	254	6.81099	17.8382	18.1147	12.1546	24.5	0.998689	0.222676	0.139361	0.666435	0.933624	0.256276	0.536177
745	253	6.60499	16.2647	25.5238	1.32346	0	0.994758	0.215942	0.127068	0.530005	0.992773	0	0.476757
746	215.333	22.7064	53.0882	21.541	7.08964	0	0.846658	0.742357	0.414752	0.603343	0.961284	0	0.594732
747	214.333	6.81099	42.0588	17.0307	2.19818	0	0.842726	0.222676	0.328585	0.686396	0.987996	0	0.511396
748	254	6.93494	5.47059	4.13578	20.9778	0	0.998689	0.226729	0.042739	0.923844	0.885441	0	0.512907
749	254	6.81099	1	16.5931	20.9778	3.5	0.998689	0.222676	0.0078125	0.694455	0.885441	0.0366109	0.474281
750	174.667	20.8934	1.61765	10.4699	3.69724	42.5	0.686763	0.683081	0.0126379	0.807207	0.97981	0.444561	0.602343
751	127.333	20.8934	4.35294	10.6056	168.888	21.8	0.500655	0.683081	0.0340074	0.804709	0.0777118	0.228033	0.388033
752	187	20.8934	5.79412	10.6493	181.336	0	0.735256	0.683081	0.0452665	0.803904	0.00973508	0	0.37954
753	140.667	20.8934	12.5147	10.5453	2.19818	22.6	0.55308	0.683081	0.0977711	0.805818	0.987996	0.236402	0.560691
754	117	20.8934	6.55882	10.5654	3.53088	40.6	0.460026	0.683081	0.0512408	0.805449	0.980718	0.424686	0.567534
755	117	7.91304	7.22059	21.0699	11.9811	0	0.460026	0.258707	0.0564108	0.612019	0.934572	0	0.386956
756	130.333	23.8499	5.32353	14.1854	2.83506	0	0.512451	0.779742	0.0415901	0.738791	0.984518	0	0.509515
757	160.333	22.1199	45.5441	25.7823	5.60289	2.2	0.630406	0.72318	0.355813	0.525243	0.969403	0.0230126	0.537843
758	132	10.91	44.9559	27.5319	4.38992	0	0.519004	0.35669	0.351218	0.493027	0.976027	0	0.449328
759	137.667	22.1199	9.39706	25.0182	3.73462	0	0.541284	0.72318	0.0734145	0.539314	0.979605	0	0.476133
760	177.333	20.8934	1.91176	10.1186	3.73462	0	0.697248	0.683081	0.0149357	0.813676	0.979605	0	0.531424
761	150.667	22.4931	13.0882	4.72534	4.38992	0	0.592398	0.735384	0.102252	0.912987	0.976027	0	0.553175
762	166	11.1546	13.2794	17.1477	3.73462	0	0.652687	0.364684	0.103745	0.684241	0.979605	0	0.464161
763	172	23.1598	11.9265	16.165	13.9365	21.5	0.676278	0.75718	0.0931756	0.702338	0.923893	0.224895	0.56296
764	217.333	1.764	3.80882	19.5317	3.29739	37.1	0.854522	0.0576717	0.0297564	0.640343	0.981993	0.388075	0.49206
765	254	0	4.83824	10.8124	4.66033	37.9	0.998689	0	0.0377987	0.800901	0.97455	0.396444	0.53473
766	254	13.1051	56.7647	10.1862	4.51441	0	0.998689	0.428453	0.443474	0.812431	0.975347	0	0.609732
767	180.667	13.1051	8	10.2286	4.51441	0	0.710354	0.428453	0.0625	0.81165	0.975347	0	0.498051
768	233	22.1199	7.79412	6.71298	7.06788	0	0.916121	0.72318	0.0608915	0.876387	0.961403	0	0.589664
769	225.333	11.4401	8.95588	5.07255	11.9811	0	0.885976	0.374018	0.0699678	0.906594	0.934572	0	0.528521
770	167.667	6.32099	10.75	20.9331	11.9811	0	0.65924	0.206657	0.0839844	0.614537	0.934572	0	0.416498
771	153.667	13.1051	4.55882	10.5844	11.9811	0	0.604194	0.428453	0.0356158	0.805098	0.934572	0	0.467989
772	191.333	25.3598	8.33824	2.12655	0.275255	0	0.752294	0.829105	0.0651425	0.960842	0.998497	0	0.60098
773	201.333	6.10919	3.79412	1.29551	3.07193	25.6	0.791612	0.199732	0.0296415	0.976145	0.983224	0.267782	0.541356
774	206	0	20.5735	43.7911	2.41956	39.8	0.809961	0	0.160731	0.19363	0.986787	0.416318	0.427904
775	230.667	20.8934	2.88235	0.814846	1.12576	0	0.906946	0.683081	0.0225184	0.984995	0.993852	0	0.598566
776	197	19.3934	1.27941	9.79665	0.429629	0	0.774574	0.634041	0.0099954	0.819604	0.997654	0	0.539311
777	158	20.8934	3.91176	10.2697	3.64929	0	0.621232	0.683081	0.0305607	0.810894	0.980071	0	0.520973
778	128.333	6.92496	7.67647	32.1422	0.378928	0.5	0.504587	0.226403	0.0599724	0.408134	0.997931	0.00523013	0.367043
779	179.667	22.7064	8.73529	7.92819	0.424192	4.4	0.706422	0.742357	0.0682445	0.85401	0.997684	0.0460251	0.569124
780	202.333	13.1051	13.8971	14.3838	1.46376	0	0.795544	0.428453	0.108571	0.735136	0.992007	0	0.509952
781	191	6.81099	8.07353	17.1387	2.85699	0	0.750983	0.222676	0.0630744	0.684408	0.984398	0	0.450923
782	144.667	11.1546	5.26471	4.8497	18.5707	0	0.568807	0.364684	0.0411305	0.910698	0.898587	0	0.463984
783	146.667	5.02635	4.05882	13.052	1.38407	0	0.576671	0.16433	0.0317096	0.75966	0.992442	0	0.420802
784	131	4.44076	3	13.118	0.592088	0	0.515072	0.145185	0.0234375	0.758445	0.996767	0	0.406484
785	129.667	5.02635	17.3824	13.1865	3.53562	0	0.50983	0.16433	0.1358	0.757183	0.980692	0	0.424639
786	104	7.92458	38.5735	13.2208	0.449045	0	0.408912	0.259084	0.301356	0.756551	0.997548	0	0.453908
787	117	8.75779	48	21.0051	7.61696	0	0.460026	0.286325	0.375	0.613213	0.958404	0	0.448828
788	196.667	20.8934	3.47059	9.92983	20.2417	0	0.773263	0.683081	0.027114	0.817152	0.889461	0	0.531679
789	223	22.1199	10.8382	6.73739	26.7843	0	0.876802	0.72318	0.0846737	0.875938	0.853733	0	0.569054
790	218.667	7.91304	11.8235	19.565	6.99863	0	0.859764	0.258707	0.0923713	0.639729	0.961781	0	0.468725
791	219.333	6.34896	31.4265	18.1869	47.6483	0	0.862385	0.207571	0.245519	0.665105	0.739795	0	0.453396
792	185	22.7064	3.44118	8.6921	5.27219	0.5	0.727392	0.742357	0.0268842	0.839944	0.971209	0.00523013	0.552169
793	193.333	22.1199	2.08824	8.76414	6.81365	1.9	0.760157	0.72318	0.0163143	0.838617	0.962791	0.0198745	0.553489
794	165	22.1199	9.07353	9.71471	3.0698	2.5	0.648755	0.72318	0.0708869	0.821113	0.983236	0.0261506	0.545554
795	175.333	7.92802	2.39706	9.17144	1.0457	6	0.689384	0.259196	0.018727	0.831117	0.99429	0.0627615	0.475913
796	183	22.1199	0	9.11088	1.30049	0.8	0.719528	0.72318	0	0.832232	0.992898	0.0083682	0.546034
797	230.667	6.81099	0.0735294	19.7655	13.6529	0	0.906946	0.222676	0.000574449	0.636037	0.925442	0	0.448613
798	177.333	6.4854	1.35294	18.3754	3.01716	0	0.697248	0.212032	0.0105699	0.661634	0.983523	0	0.427501
799	182.667	13.1051	6.51471	9.88031	4.27127	0	0.718218	0.428453	0.0508961	0.818064	0.976675	0	0.498718
800	168	11.2433	14.4559	16.1998	1.12813	0	0.66055	0.367585	0.112937	0.701697	0.993839	0	0.472768
801	188	22.7064	18.5735	9.96746	13.9365	0	0.739187	0.742357	0.145106	0.816459	0.923893	0	0.561167
802	182.333	6.81099	17.7794	19.8461	13.9365	0	0.716907	0.222676	0.138902	0.634553	0.923893	0	0.439489
803	173	22.1199	3.61765	4.33931	62.1378	0	0.68021	0.72318	0.0282629	0.920096	0.660669	0	0.50207
804	166.333	23.7599	2.29412	3.67816	174.777	0	0.653997	0.776799	0.0179228	0.93227	0.0455537	0	0.404424
805	153	22.7064	5.04412	3.77821	6.87208	0	0.601573	0.742357	0.0394072	0.930428	0.962472	0	0.546039
806	200	23.7599	3.77941	2.60898	0.739974	0	0.78637	0.776799	0.0295267	0.951958	0.995959	0	0.590102
807	172	23.7599	3.66176	1.55883	0.985509	0	0.676278	0.776799	0.0286075	0.971296	0.994618	0	0.5746
808	161.333	13.1051	6.26471	10.4143	1.10583	0	0.634338	0.428453	0.048943	0.808231	0.993961	0	0.485654
809	108.667	6.81099	5.66176	2.5968	1.10583	0	0.427261	0.222676	0.0442325	0.952182	0.993961	0	0.440052
810	100	11.4401	8.05882	2.40864	0.983077	0	0.393185	0.374018	0.0629596	0.955647	0.994631	0	0.463407
811	98	5.26197	7.22059	19.5512	1.62536	0	0.385321	0.172033	0.0564108	0.639984	0.991124	0	0.374146
812	90	23.7599	2.69118	0.614562	2.25471	0	0.353866	0.776799	0.0210248	0.988683	0.987687	0	0.521343
813	97.6667	23.7599	4.39706	0.620009	1.62536	0	0.38401	0.776799	0.034352	0.988583	0.991124	0	0.529145
814	195	15.6866	0.397059	17.2702	4.60417	0	0.76671	0.512851	0.00310202	0.681987	0.974857	0	0.489918
815	254	23.8499	2.36765	12.9522	3.54651	0	0.998689	0.779742	0.0184972	0.761497	0.980633	0	0.589843
816	208.667	7.92802	4	0.329295	11.9446	0	0.820446	0.259196	0.03125	0.993936	0.934771	0	0.5066
817	254	8.5275	3.26471	0.078789	13.8803	0	0.998689	0.278796	0.0255055	0.998549	0.924201	0	0.537623
818	254	17.9	3.08824	0.141343	20.5291	0	0.998689	0.585218	0.0241268	0.997397	0.887892	0	0.582221
819	174	25.5998	32.3529	0.155611	3.00877	0	0.684142	0.836953	0.252757	0.997135	0.983569	0	0.625759
820	170	4.62654	29.5735	30.1689	2.99354	0	0.668414	0.151259	0.231043	0.44447	0.983652	0	0.41314
821	167.333	0	11.6471	21.7188	0.697916	0	0.657929	0	0.0909926	0.600069	0.996189	0	0.390863
822	168.333	17.4279	7.67647	15.5254	1.1349	0	0.661861	0.569783	0.0599724	0.714115	0.993802	0	0.499922
823	135	16.6824	6.48529	14.8884	3.75282	0	0.530799	0.545409	0.0506664	0.725844	0.979506	0	0.472038
824	168.667	17.7292	6.01471	14.3331	43.7539	0	0.663172	0.579632	0.0469899	0.73607	0.761063	0	0.464488
825	209.333	17.4279	5.57353	14.7104	6.44804	0	0.823067	0.569783	0.0435432	0.729123	0.964788	0	0.521717
826	254	17.7292	4.04412	15.6079	1.39766	0	0.998689	0.579632	0.0315947	0.712596	0.992367	0	0.55248
827	253.333	17.4279	4.83824	15.6046	12.165	20.2	0.996068	0.569783	0.0377987	0.712656	0.933568	0.211297	0.576862
828	217	13.1051	10.9412	15.8153	7.3385	20.2	0.853211	0.428453	0.0854779	0.708776	0.959925	0.211297	0.54119
829	222.667	13.1051	9.44118	15.7613	3.55955	0	0.875491	0.428453	0.0737592	0.709771	0.980561	0	0.51134
830	165.667	17.7292	13.8971	13.6448	6.72801	0	0.651376	0.579632	0.108571	0.748745	0.963259	0	0.508597
831	95	13.1051	11.3529	14.2433	0.165426	0	0.373526	0.428453	0.0886949	0.737724	0.999097	0	0.437916
832	191.333	13.1051	12.5735	14.3511	0.110486	0	0.752294	0.428453	0.0982307	0.735739	0.999397	0	0.502352
833	200.667	13.1051	9.04412	14.6454	0.539266	0	0.788991	0.428453	0.0706572	0.730319	0.997055	0	0.502579
834	201	13.1051	2.08824	14.8399	0.846596	0	0.790301	0.428453	0.0163143	0.726738	0.995377	0	0.492864
835	135	17.7292	9.51471	15.0795	2.99745	0	0.530799	0.579632	0.0743336	0.722326	0.983631	0	0.481787
836	171.667	17.7292	5.08824	14.9718	2.54335	0	0.674967	0.579632	0.0397518	0.724309	0.986111	0	0.500795
837	204.333	13.1051	2.27941	15.5253	0.593337	0	0.803408	0.428453	0.0178079	0.714116	0.99676	0	0.493424
838	188	11.1546	6.89706	15.3329	1.25288	0	0.739187	0.364684	0.0538833	0.71766	0.993158	0	0.478095
839	139.333	11.1546	8.51471	14.7511	1.84874	28.6	0.547837	0.364684	0.0665211	0.728373	0.989904	0.299163	0.499414
840	144	4.16903	11.4706	20.197	0.648234	0	0.566186	0.136301	0.089614	0.628092	0.99646	0	0.402775
841	136.333	6.81099	15.0441	20.4	3.61037	0.5	0.536042	0.222676	0.117532	0.624354	0.980284	0.00523013	0.414353
842	166.333	22.7064	44.5882	4.94375	4.29921	4.4	0.653997	0.742357	0.348346	0.908966	0.976522	0.0460251	0.612702
843	169	4.36672	32.9412	31.012	0.827036	0	0.664482	0.142764	0.257353	0.428945	0.995484	0	0.414838
844	164.667	6.54797	12.6765	17.9855	3.00148	0	0.647444	0.214077	0.0990349	0.668815	0.983609	0	0.435497
845	146	11.1546	44.4853	15.5703	1.30506	0	0.57405	0.364684	0.347541	0.713288	0.992873	0	0.498739
846	219	1.77802	40.2941	17.0083	0.143035	0	0.861075	0.0581299	0.314798	0.686809	0.999219	0	0.486672
847	120.333	4.55635	15.5882	17.0372	0.4717	0	0.473132	0.148964	0.121783	0.686276	0.997424	0	0.404597
848	211.667	6.34896	5.80882	16.2378	5.01743	0	0.832241	0.207571	0.0453814	0.700998	0.9726	0	0.459799
849	219.333	4.16903	2.70588	19.0304	0.75375	2.2	0.862385	0.136301	0.0211397	0.649574	0.995884	0.0230126	0.448049
850	120.667	20.7753	1.63235	9.15268	3.4943	38.1	0.474443	0.679222	0.0127528	0.831462	0.980918	0.398536	0.562889
851	145.667	20.7753	5	9.15408	3.44885	29.4	0.572739	0.679222	0.0390625	0.831437	0.981166	0.307531	0.568526
852	140.667	9.31449	41.6765	3.94993	0.0857363	0	0.55308	0.304525	0.325597	0.927266	0.999532	0	0.518333
853	139.667	11.3201	19.9412	4.22959	3.3386	0.3	0.549148	0.370094	0.15579	0.922116	0.981768	0.00313808	0.497009
854	165	4.20874	1.92647	3.83027	2.18011	54.8	0.648755	0.137599	0.0150506	0.929469	0.988095	0.573222	0.548698
855	169	12.38	27.8676	4.73486	0.750181	1.9	0.664482	0.404748	0.217716	0.912812	0.995903	0.0198745	0.535923
856	164.667	11.3201	11.3529	3.86915	0.466628	0.3	0.647444	0.370094	0.0886949	0.928753	0.997452	0.00313808	0.505929
857	144.333	22.7064	35.7353	4.93853	3.61037	6.3	0.567497	0.742357	0.279182	0.909062	0.980284	0.0658996	0.590714
858	60.6667	22.7064	4.30882	4.09532	1.05373	0	0.238532	0.742357	0.0336627	0.924589	0.994246	0	0.488898
859	65.3333	20.8934	3.77941	5.73972	1.25338	0	0.256881	0.683081	0.0295267	0.894309	0.993155	0	0.476159
860	54	11.1546	5.86765	8.3188	0.378917	38.1	0.21232	0.364684	0.045841	0.846817	0.997931	0.398536	0.477688
861	59.3333	25.5998	22.9559	0.414474	1.02467	0.8	0.23329	0.836953	0.179343	0.992368	0.994404	0.0083682	0.540788
862	55.6667	3.99078	16.5147	25.2588	1.81468	16.3	0.218873	0.130473	0.129021	0.534884	0.99009	0.170502	0.362307
863	47	17.7292	16.3529	10.701	3.03323	14.4	0.184797	0.579632	0.127757	0.802952	0.983436	0.150628	0.471534
864	55.6667	11.1546	21.5735	9.638	2.88405	0	0.218873	0.364684	0.168543	0.822526	0.98425	0	0.426479
865	67.3333	4.16903	4.86765	21.4542	1.22044	0	0.264744	0.136301	0.0380285	0.604942	0.993335	0	0.339559
866	64	25.5998	3.26471	2.58366	1.70564	0	0.251638	0.836953	0.0255055	0.952424	0.990686	0	0.509534
867	37	20.7753	3	8.92634	1.54364	5.4	0.145478	0.679222	0.0234375	0.83563	0.99157	0.0564854	0.455304
868	136.333	6.79103	2.05882	29.3167	1.84495	0.5	0.536042	0.222024	0.0160846	0.460162	0.989925	0.00523013	0.371578
869	185.333	11.1546	4.48529	12.946	1.61624	0	0.728702	0.364684	0.0350414	0.761611	0.991174	0	0.480202
870	202	11.1546	3.13235	12.521	1.85298	12.8	0.794233	0.364684	0.0244715	0.769438	0.989881	0.133891	0.512767
871	173.333	7.91304	12.9853	12.5668	0.577137	0	0.68152	0.258707	0.101448	0.768595	0.996848	0	0.467853
872	202	11.1546	4.23529	11.3286	0.527227	16.1	0.794233	0.364684	0.0330882	0.791395	0.997121	0.16841	0.524822
873	234.667	13.1051	2.91176	12.8263	3.1299	0	0.922674	0.428453	0.0227482	0.763817	0.982908	0	0.5201
874	254	10.8951	0.514706	13.0215	20.7585	0	0.998689	0.3562	0.00402114	0.760222	0.886639	0	0.500962
875	254	11.1546	1.05882	16.8127	0.53385	0	0.998689	0.364684	0.00827206	0.69041	0.997085	0	0.509857
876	233.667	11.1546	17.0882	16.7705	0.698578	0	0.918742	0.364684	0.133502	0.691187	0.996185	0	0.517383
877	179.667	11.1546	1.88235	16.5608	0.610355	0	0.706422	0.364684	0.0147059	0.69505	0.996667	0	0.462921
878	79.3333	11.1546	5.23529	16.7775	1.55453	0	0.311927	0.364684	0.0409007	0.691059	0.991511	0	0.400014
879	176.333	23.8499	8.73529	20.0822	4.20194	0	0.693316	0.779742	0.0682445	0.630206	0.977053	0	0.52476
880	236.333	11.1546	15.7647	13.0686	0.99973	0	0.929227	0.364684	0.123162	0.759354	0.994541	0	0.528495
881	231.333	25.3598	16.3382	3.33661	1.73677	0	0.909567	0.829105	0.127642	0.93856	0.990516	0	0.632565
882	213.333	22.7064	3.60294	10.4999	0.378917	1.9	0.838794	0.742357	0.028148	0.806655	0.997931	0.0198745	0.572293
883	207.667	20.8934	7.20588	5.775	0.986897	19.3	0.816514	0.683081	0.056296	0.893659	0.994611	0.201883	0.607674
884	222	20.8934	5.66176	4.85029	1.02012	12	0.87287	0.683081	0.0442325	0.910687	0.994429	0.125523	0.605137
885	123.333	11.3009	3.19118	30.4594	3.03323	0	0.484928	0.369468	0.0249311	0.43912	0.983436	0	0.383647
886	126	6.93494	5.57353	7.45004	0.878289	0	0.495413	0.226729	0.0435432	0.862815	0.995204	0	0.437284
887	143.667	13.1051	4.69118	13.2666	0.986897	0	0.564875	0.428453	0.0366498	0.755708	0.994611	0	0.463383
888	126.333	6.81099	0.941176	18.4132	0.911507	0	0.496723	0.222676	0.00735294	0.660938	0.995022	0	0.397119
889	159	7.91304	0.397059	18.5234	1.17231	2.7	0.625164	0.258707	0.00310202	0.658911	0.993598	0.0282427	0.427954
890	236.333	6.81099	1	18.6471	0.775575	0.8	0.929227	0.222676	0.0078125	0.656632	0.995765	0.0083682	0.47008
891	139.333	11.1546	1.22059	18.3304	0.503093	0	0.547837	0.364684	0.00953585	0.662463	0.997253	0	0.430296
892	192.667	7.91304	3.33824	18.0496	1.81468	0	0.757536	0.258707	0.02608	0.667635	0.99009	0	0.450008
893	191	7.91304	3.02941	18.7634	1.85298	0	0.750983	0.258707	0.0236673	0.65449	0.989881	0	0.446288
894	188.667	7.91304	0.529412	18.9998	0.801305	0	0.741809	0.258707	0.00413603	0.650138	0.995624	0	0.441735
895	246.333	11.1546	4.44118	19.1805	0.997907	0	0.968545	0.364684	0.0346967	0.646809	0.99455	0	0.501548
896	237	13.1051	3.52941	16.1579	0.762553	0	0.931848	0.428453	0.0275735	0.702468	0.995836	0	0.514363
897	238.333	22.1199	5.16176	4.90212	19.6864	0.3	0.93709	0.72318	0.0403263	0.909732	0.892494	0.00313808	0.584327
898	237	22.7064	1.17647	1.78241	1.10699	11.4	0.931848	0.742357	0.00919118	0.967179	0.993955	0.119247	0.627296
899	31.3333	22.1199	4.51471	4.27003	0.577422	0.5	0.123198	0.72318	0.0352711	0.921372	0.996847	0.00523013	0.467516
900	179.667	22.1199	14.6765	9.53674	2.25471	0	0.706422	0.72318	0.11466	0.82439	0.987687	0	0.55939
901	94.6667	22.7064	112.044	3.97756	1.541	0	0.372215	0.742357	0.875345	0.926757	0.991585	0	0.651376
902	100.667	23.7599	93.5588	12.5332	1.2156	0.3	0.395806	0.776799	0.730928	0.769213	0.993362	0.00313808	0.611541
903	118.333	20.8934	6.55882	1.3619	0.53385	0	0.465269	0.683081	0.0512408	0.974922	0.997085	0	0.5286
904	49.6667	22.1199	7.85294	5.87605	0.911507	0	0.195282	0.72318	0.0613511	0.891798	0.995022	0	0.477772
905	54.3333	15.6866	7.26471	24.0921	1.71535	0	0.21363	0.512851	0.0567555	0.556368	0.990633	0	0.388373
906	45.3333	15.6866	7.20588	24.1253	0.463975	0	0.178244	0.512851	0.056296	0.555756	0.997466	0	0.383436
907	70.6667	20.34	7.13235	24.1782	1.0637	0	0.277851	0.664989	0.0557215	0.554783	0.994191	0	0.424589
908	91.6667	15.6866	11.1176	24.1308	0.347253	0	0.360419	0.512851	0.0868566	0.555655	0.998104	0	0.418981
909	78.3333	15.6866	6.88235	24.2825	2.17946	17.2	0.307995	0.512851	0.0537684	0.552861	0.988098	0.179916	0.432582
910	254	0	8.38235	45.0508	0.791149	89.6	0.998689	0	0.0654871	0.170433	0.99568	0.937238	0.527921
911	115.333	0	7.35294	45.097	0.911507	60.2	0.453473	0	0.0574449	0.169583	0.995022	0.629707	0.384205
912	52.6667	6.60301	8.26471	6.08335	0.99973	0	0.207077	0.215877	0.064568	0.887981	0.994541	0	0.395007
913	124.333	6.60301	8.98529	5.88335	19.5239	0	0.48886	0.215877	0.0701976	0.891664	0.893381	0	0.426663
914	218.667	6.60301	8.11765	6.11683	1.10699	0	0.859764	0.215877	0.0634191	0.887365	0.993955	0	0.503397
915	162.667	6.60301	2.83824	5.99988	0.72962	0	0.639581	0.215877	0.0221737	0.889518	0.996016	0	0.460527
916	186	6.60301	6.95588	6.16664	0.546843	0	0.731324	0.215877	0.0543428	0.886447	0.997014	0	0.480834
917	165	6.60301	0.0147059	5.50002	0.568978	6.8	0.648755	0.215877	0.00011489	0.898723	0.996893	0.0711297	0.471915
918	166.333	5.46004	0.25	5.13348	1.81201	10.6	0.653997	0.178509	0.00195312	0.905472	0.990105	0.110879	0.473486
919	163.333	6.60301	0.470588	6.36652	0.574401	0	0.642202	0.215877	0.00367647	0.882767	0.996863	0	0.456898
920	192.333	6.60301	4.32353	5.08349	1.31362	0.8	0.756225	0.215877	0.0337776	0.906393	0.992826	0.0083682	0.485578
921	133	6.60301	3.73529	6.38347	0.384291	0	0.522936	0.215877	0.029182	0.882455	0.997901	0	0.441392
922	96.3333	7.91304	3.33824	17.8145	0.632953	5.4	0.378768	0.258707	0.02608	0.671963	0.996543	0.0564854	0.398091
923	103	6.93494	6.55882	1.5413	1.64946	0	0.40498	0.226729	0.0512408	0.971619	0.990992	0	0.440927
924	107.667	20.8934	8.85294	2.49935	1.66244	0	0.423329	0.683081	0.0691636	0.953977	0.990922	0	0.520079
925	203.333	5.26197	7.95588	16.0817	4.1267	6.3	0.799476	0.172033	0.0621553	0.703871	0.977464	0.0658996	0.463483
926	205	22.1199	8.41176	3.42478	0.409984	0	0.806029	0.72318	0.0657169	0.936936	0.997761	0	0.58827
927	138	22.7064	8.27941	1.80767	20.1291	0	0.542595	0.742357	0.0646829	0.966714	0.890076	0	0.534404
928	181.333	22.1199	7.85294	3.63159	3.01521	0	0.712975	0.72318	0.0613511	0.933128	0.983534	0	0.569028
929	215.333	22.1199	11.5882	0.792177	1.02012	0	0.846658	0.72318	0.0905331	0.985413	0.994429	0	0.606702
930	252.667	22.1199	16.3529	21.9901	1.0637	0	0.993447	0.72318	0.127757	0.595073	0.994191	0	0.572275
931	242.333	20.34	2.83824	22.5662	19.6031	0	0.952818	0.664989	0.0221737	0.584466	0.892949	0	0.519566
932	251.667	10.91	2.05882	23.4631	1.21716	0	0.989515	0.35669	0.0160846	0.567949	0.993353	0	0.487265
933	248.333	10.91	3.80882	23.8285	0.437831	0	0.976409	0.35669	0.0297564	0.561222	0.997609	0	0.486948
934	213	5.22357	6.66176	26.9558	0.46714	0	0.837484	0.170778	0.052045	0.503635	0.997449	0	0.426898
935	171.333	6.54797	4.54412	16.6705	0.614927	0	0.673657	0.214077	0.0355009	0.693029	0.996642	0	0.435484
936	160	8.83447	5.44118	5.40891	20.3567	0.3	0.629096	0.288831	0.0425092	0.9004	0.888833	0.00313808	0.458801
937	146.667	22.7064	3.88235	21.4945	0.378917	1.1	0.576671	0.742357	0.0303309	0.604201	0.997931	0.0115063	0.493833
938	153.667	4.20874	5.27941	15.995	1.0637	44.1	0.604194	0.137599	0.0412454	0.705467	0.994191	0.461297	0.490666
939	122.667	0.8	6.54412	42.3664	19.6864	10.9	0.482307	0.026155	0.0511259	0.219864	0.892494	0.114017	0.29766
940	142.667	22.7064	4.77941	8.40475	0.577137	0	0.560944	0.742357	0.0373392	0.845235	0.996848	0	0.530454
941	197.667	22.1199	8.39706	5.92292	0.72962	0	0.777195	0.72318	0.065602	0.890935	0.996016	0	0.575488
942	228.667	22.1199	3.58824	26.6818	0.665645	0	0.899083	0.72318	0.0280331	0.508681	0.996365	0	0.52589
943	207	6.93494	5.23529	0.640291	0.568978	0	0.813893	0.226729	0.0409007	0.98821	0.996893	0	0.511104
944	207.333	11.1546	4.75	28.2227	0.41487	6	0.815203	0.364684	0.0371094	0.480307	0.997734	0.0627615	0.459633
945	188.667	16.6065	6.11765	26.6586	0.462729	0	0.741809	0.542928	0.0477941	0.509109	0.997473	0	0.473185
946	112	11.1546	6.61765	29.5659	0.447537	0	0.440367	0.364684	0.0517004	0.455573	0.997556	0	0.38498
947	203.667	22.1199	9.5	1.15688	0.41487	0	0.800786	0.72318	0.0742188	0.978697	0.997734	0	0.595769
948	226	17.7292	10.4853	10.1344	0.643307	7.1	0.888598	0.579632	0.0819164	0.813384	0.996487	0.0742678	0.572381
949	192	5.15794	10.4559	40.988	19.6761	1.1	0.754915	0.168632	0.0816866	0.245246	0.89255	0.0115063	0.359089
950	152.667	5.15794	10.4853	43.4186	0.536489	0	0.600262	0.168632	0.0819164	0.200489	0.99707	0	0.341395
951	131.667	4.16843	10.6618	51.7388	0.625281	0	0.517693	0.136282	0.083295	0.0472809	0.996585	0	0.296856
952	116.333	0	14.1176	54.3064	2.05755	0	0.457405	0	0.110294	0	0.988764	0	0.25941
953	94	22.7064	6.82353	18.9319	0.58335	0	0.369594	0.742357	0.0533088	0.651387	0.996814	0	0.46891
954	104.667	22.7064	0.0147059	18.9477	0.378917	0	0.411533	0.742357	0.00011489	0.651096	0.997931	0	0.467172
955	110.667	22.7064	2.61765	18.9187	0.72962	0	0.435125	0.742357	0.0204504	0.651631	0.996016	0	0.474263
956	105	23.1598	8.80882	18.2445	1.30391	0	0.412844	0.75718	0.0688189	0.664045	0.992879	0	0.482628
957	99	23.1598	6.32353	18.2593	1.086	0	0.389253	0.75718	0.0494026	0.663774	0.994069	0	0.475613
958	114	23.1598	6.83824	18.2581	1.08125	0	0.448231	0.75718	0.0534237	0.663794	0.994095	0	0.486121
959	125.667	23.1598	5.82353	18.4858	0.546843	0	0.494102	0.75718	0.0454963	0.659603	0.997014	0	0.492233
960	112	23.1598	3.47059	18.4797	0.348338	0	0.440367	0.75718	0.027114	0.659715	0.998098	0	0.480412
961	128	23.1598	9.20588	18.4839	0.727072	0	0.503277	0.75718	0.071921	0.659636	0.99603	0	0.498007
962	132	7.92802	16.9559	3.81534	19.5717	0	0.519004	0.259196	0.132468	0.929744	0.89312	0	0.455589
963	95	22.1199	5.02941	0.571466	19.4847	0	0.373526	0.72318	0.0392923	0.989477	0.893595	0	0.503178
964	155.333	23.0665	4.79412	9.95898	0.466055	0	0.610747	0.754129	0.037454	0.816615	0.997455	0	0.536067
965	86.3333	30.3469	5.88235	4.03201	0.441637	0	0.33945	0.992152	0.0459559	0.925755	0.997588	0	0.55015
966	36	6.7694	17.8971	8.53628	0.435095	2.44565	0.141547	0.221317	0.139821	0.842813	0.997624	0.0255821	0.394784
967	52	6.2776	21.2941	8.23667	1.69732	0	0.204456	0.205238	0.16636	0.84833	0.990731	0	0.402519
968	48.3333	6.2776	22.4706	7.91403	1.53827	0	0.190039	0.205238	0.175551	0.854271	0.9916	0	0.402783
969	50	6.2776	18.1765	8.23952	38.6329	0	0.196592	0.205238	0.142004	0.848277	0.789028	0	0.363523
970	84	6.2776	13.9412	8.51691	1.81201	0.271739	0.330275	0.205238	0.108915	0.843169	0.990105	0.00284246	0.413424
971	95	6.2776	13.7059	8.52593	0.559967	0	0.373526	0.205238	0.107077	0.843003	0.996942	0	0.420964
972	106.667	5.903	11.3235	8.9808	0.882743	0	0.419397	0.192991	0.0884651	0.834627	0.995179	0	0.421777
973	126.667	6.2776	16.7353	8.22272	0.338264	0	0.498034	0.205238	0.130744	0.848587	0.998153	0	0.446793
974	147.333	5.903	8.10294	9.02079	0.423611	0	0.579292	0.192991	0.0633042	0.833891	0.997687	0	0.444527
975	206.333	6.2776	13.9853	8.73819	16.8446	0	0.811271	0.205238	0.10926	0.839095	0.908013	0	0.478813
976	254	6.2776	14.6029	8.71935	36.1974	0	0.998689	0.205238	0.114085	0.839442	0.802328	0	0.493297
977	242.667	6.2776	23.6765	7.81572	5.29036	0	0.954128	0.205238	0.184972	0.856081	0.97111	0	0.528588
978	252.333	6.2776	17.6618	8.22715	9.73183	0	0.992136	0.205238	0.137983	0.848505	0.946855	0	0.521786
979	143	5.903	9.36765	8.91687	9.6082	0	0.562254	0.192991	0.0731847	0.835805	0.94753	0	0.435294
980	127	5.903	10.3971	8.94234	0.315087	0	0.499345	0.192991	0.081227	0.835336	0.998279	0	0.43453
981	232.667	6.2776	12.6176	8.75206	7.71362	0	0.91481	0.205238	0.0985754	0.838839	0.957876	0	0.502556
982	134	6.7	15.3382	8.38001	0.660931	0	0.526868	0.219048	0.11983	0.84569	0.996391	0	0.451304
983	112	6.2776	32.5294	8.05001	0.386144	0.271739	0.440367	0.205238	0.254136	0.851767	0.997891	0.00284246	0.458707
984	145.667	6.2776	14.2647	8.71778	0.566093	0	0.572739	0.205238	0.111443	0.839471	0.996909	0	0.4543
985	224	6.2776	13.7794	8.75042	0.328529	0	0.880734	0.205238	0.107652	0.83887	0.998206	0	0.505117
986	143.333	6.7694	7.94118	8.99488	1.13487	0	0.563565	0.221317	0.0620404	0.834368	0.993803	0	0.445849
987	15	22.1199	1.41176	2.2826	1.13487	0	0.0589777	0.72318	0.0110294	0.957968	0.993803	0	0.457493
988	27.3333	22.1199	1.17647	2.46488	7.26151	0	0.107471	0.72318	0.00919118	0.954612	0.960345	0	0.459133
989	78.6667	22.1199	0.441176	2.43967	3.57603	0	0.309305	0.72318	0.00344669	0.955076	0.980472	0	0.495247
990	7.5	13.1051	2.27941	14.7834	7.43913	0	0.0294889	0.428453	0.0178079	0.727779	0.959375	0	0.360484
991	83.6667	13.1051	2.70588	14.3292	0.0105841	0	0.328965	0.428453	0.0211397	0.736142	0.999942	0	0.419107
992	108	13.1051	3.77941	14.3548	16.3543	0	0.42464	0.428453	0.0295267	0.73567	0.91069	0	0.421497
993	117.667	23.1598	4.76471	20.2205	6.35232	1.3587	0.462647	0.75718	0.0372243	0.62766	0.96531	0.0142123	0.477372
994	114.333	4.36672	14.3676	27.9837	0.0530702	4.34783	0.449541	0.142764	0.112247	0.484709	0.99971	0.0454794	0.372408
995	186	22.7064	8.95588	8.10645	0.0468053	0	0.731324	0.742357	0.0699678	0.850728	0.999744	0	0.565687
996	254	6.92496	7.11765	32.0327	0.0560851	0	0.998689	0.226403	0.0556066	0.410149	0.999694	0	0.448424
997	89	22.1199	2.04412	5.31851	2.50251	0	0.349934	0.72318	0.0159697	0.902065	0.986334	0	0.496247
998	15.3333	20.8934	0.264706	4.44493	5.60708	0	0.0602883	0.683081	0.00206801	0.918151	0.96938	0	0.438828
999	144	22.7064	2.32353	4.89576	0.69248	0	0.566186	0.742357	0.0181526	0.909849	0.996218	0	0.538794
1000	161.667	20.8934	0.602941	3.3613	41.7584	0	0.635649	0.683081	0.00471048	0.938105	0.77196	0	0.505584
1001	153.667	22.1199	0.632353	4.93511	0.626546	0	0.604194	0.72318	0.00494026	0.909125	0.996578	0	0.53967
1002	121.667	23.7599	24.8971	11.7887	5.03611	7.06522	0.478375	0.776799	0.194508	0.782922	0.972498	0.0739039	0.546501
1003	112.333	21.2672	39.5588	9.16301	1.67672	42.663	0.441678	0.695303	0.309053	0.831272	0.990844	0.446266	0.619069
1004	116.667	22.1199	0.602941	2.96	0.116756	0	0.458716	0.72318	0.00471048	0.945495	0.999362	0	0.52191
1005	115	22.7064	1.89706	2.29	0.0274849	0	0.452163	0.742357	0.0148208	0.957832	0.99985	0	0.527837
1006	59.6667	22.7064	4.77941	2.67	0.0349064	0	0.2346	0.742357	0.0373392	0.950835	0.999809	0	0.494157
1007	100.667	17.9	4.07353	10.0659	0.478545	0	0.395806	0.585218	0.0318244	0.814646	0.997387	0	0.470814
1008	99.6667	23.7599	3.47059	17.8549	0.348098	0.271739	0.391874	0.776799	0.027114	0.67122	0.998099	0.00284246	0.477991
1009	106.667	22.1199	8.32353	8.56861	0.348098	0	0.419397	0.72318	0.0650276	0.842217	0.998099	0	0.507987
1010	66.6667	17.7292	8.94118	10.3689	0.0969686	0	0.262123	0.579632	0.0698529	0.809066	0.99947	0	0.453357
1011	197	20.7753	10.9265	9.14579	0.112862	5.70652	0.774574	0.679222	0.0853631	0.831589	0.999384	0.0596916	0.571637
1012	116.333	17.7292	18.6324	10.7171	0.249981	0	0.457405	0.579632	0.145565	0.802655	0.998635	0	0.497315
1013	68	13.1051	17.8529	9.8566	0.807483	0	0.267366	0.428453	0.139476	0.8185	0.99559	0	0.441564
1014	157	13.1051	10.0735	8.79024	0.657757	0	0.6173	0.428453	0.0786994	0.838136	0.996408	0	0.493166
1015	54.3333	17.7292	7.22059	9.6103	1.06616	0	0.21363	0.579632	0.0564108	0.823036	0.994178	0	0.444481
1016	103	13.1051	11.9412	10.3277	0.581136	4.34783	0.40498	0.428453	0.0932904	0.809826	0.996826	0.0454794	0.463143
1017	109	23.8499	17.4412	15.7052	0.73127	0	0.428571	0.779742	0.136259	0.710804	0.996007	0	0.508564
1018	157.667	23.8499	23.6324	15.554	0.461169	0	0.619921	0.779742	0.184628	0.713588	0.997482	0	0.549227
1019	161.333	23.8499	8.95588	15.8924	0.343888	0	0.634338	0.779742	0.0699678	0.707357	0.998122	0	0.531588
1020	80	23.8499	5.66176	13.7833	0.106773	0	0.314548	0.779742	0.0442325	0.746193	0.999417	0	0.480689
1021	85	23.1598	5.54412	14.871	1.91595	6.25	0.334207	0.75718	0.0433134	0.726165	0.989537	0.0653766	0.485963
1022	89.3333	23.8499	5.08824	15.0788	0.0416969	0	0.351245	0.779742	0.0397518	0.722339	0.999772	0	0.482142
1023	88	23.8499	10.1029	16.75	0.0288931	0	0.346003	0.779742	0.0789292	0.691565	0.999842	0	0.48268
1024	93	23.1598	9.79412	13.2667	0.104069	0	0.365662	0.75718	0.0765165	0.755707	0.999432	0	0.492416
1025	104	22.7064	5.26471	18.9833	0.739174	0	0.408912	0.742357	0.0411305	0.650441	0.995963	0	0.473134
1026	64.3333	22.7064	3.76471	19.0333	128.076	0	0.252949	0.742357	0.0294118	0.64952	0.300584	0	0.329137
1027	146.667	22.7064	5.20588	19.05	2.03468	0	0.576671	0.742357	0.040671	0.649213	0.988889	0	0.499633
1028	108.333	23.8499	3.72059	20.0861	0.284302	0	0.42595	0.779742	0.0290671	0.630134	0.998447	0	0.477223
1029	145.333	20.8934	10.6618	1.72756	5.34012	0	0.571429	0.683081	0.083295	0.968189	0.970838	0	0.546139

## Sheet: HPI
site	average_inhibition	average_intensification	HPI
1	0.302189	0.490707	0.188518
2	0.0489975	0.473761	0.424764
3	0.0271402	0.31858	0.29144
4	0.0794057	0.549498	0.470092
5	0.428269	0.444632	0.0163637
6	0.374059	0.470061	0.0960018
7	0.0701543	0.5405	0.470346
8	0.324188	0.500139	0.175951
9	0.0612818	0.44979	0.388508
10	0.0156262	0.447611	0.431985
11	0.104625	0.364086	0.259462
12	0.019194	0.436338	0.417144
13	0.0439028	0.456799	0.412896
14	0.13741	0.362877	0.225467
15	0.0623489	0.500103	0.437754
16	0.427639	0.549804	0.122165
17	0.0984395	0.446249	0.347809
18	0.256098	0.451278	0.19518
19	0.135137	0.405997	0.270859
20	0.0942716	0.359326	0.265055
21	0.0242673	0.383573	0.359306
22	0.0301394	0.389026	0.358887
23	0.126101	0.457825	0.331724
24	0.336861	0.410298	0.0734365
25	0.385798	0.427894	0.0420961
26	0.313337	0.484583	0.171246
27	0.299332	0.491802	0.19247
28	0.0479231	0.477194	0.429271
29	0.0583572	0.459165	0.400808
30	0.0467225	0.466332	0.419609
31	0.0728829	0.464098	0.391216
32	0.122413	0.458597	0.336184
33	0.0987457	0.506021	0.407275
34	0.0863521	0.496336	0.409984
35	0.0689403	0.471667	0.402727
36	0.301724	0.475034	0.17331
37	0.0870302	0.568752	0.481721
38	0.0435027	0.591763	0.548261
39	0.0559836	0.539606	0.483623
40	0.0348002	0.532529	0.497728
41	0.0442294	0.543571	0.499342
42	0.0727161	0.557452	0.484736
43	0.0562105	0.530827	0.474616
44	0.33025	0.537999	0.207749
45	0.0729748	0.49068	0.417705
46	0.085406	0.520448	0.435042
47	0.0692106	0.529719	0.460508
48	0.0690959	0.567724	0.498628
49	0.0437806	0.556036	0.512255
50	0.0451147	0.550863	0.505748
51	0.283007	0.513032	0.230025
52	0.0580372	0.496609	0.438572
53	0.421059	0.490123	0.0690636
54	0.344681	0.497177	0.152496
55	0.265198	0.457887	0.192689
56	0.28592	0.483953	0.198033
57	0.302442	0.485939	0.183497
58	0.362656	0.484782	0.122126
59	0.32738	0.455502	0.128122
60	0.362919	0.425543	0.0626236
61	0.114947	0.36295	0.248004
62	0.071711	0.450324	0.378613
63	0.0606843	0.369018	0.308334
64	0.0743072	0.418893	0.344586
65	0.488744	0.42576	-0.0629838
66	0.210021	0.382754	0.172733
67	0.151882	0.428926	0.277044
68	0.122294	0.365546	0.243252
69	0.0903626	0.45237	0.362008
70	0.103571	0.425203	0.321633
71	0.412509	0.472784	0.0602745
72	0.307714	0.421111	0.113397
73	0.321509	0.493026	0.171517
74	0.347193	0.50665	0.159457
75	0.0461041	0.48247	0.436366
76	0.0603407	0.503577	0.443237
77	0.0370849	0.519406	0.482322
78	0.325857	0.493355	0.167498
79	0.0644	0.448317	0.383917
80	0.283518	0.482025	0.198507
81	0.406169	0.48303	0.0768604
82	0.313869	0.497162	0.183292
83	0.290449	0.511144	0.220694
84	0.273158	0.534203	0.261045
85	0.29034	0.475429	0.185089
86	0.287506	0.475172	0.187666
87	0.346187	0.474914	0.128728
88	0.333094	0.527211	0.194118
89	0.324472	0.519943	0.195472
90	0.0304451	0.515621	0.485176
91	0.0911383	0.443851	0.352713
92	0.303927	0.457181	0.153254
93	0.277569	0.449102	0.171533
94	0.294871	0.439227	0.144355
95	0.296459	0.408254	0.111795
96	0.0847464	0.507581	0.422835
97	0.351376	0.51463	0.163254
98	0.351412	0.541006	0.189594
99	0.0661329	0.503011	0.436878
100	0.0506098	0.467316	0.416706
101	0.409544	0.398769	-0.0107754
102	0.462018	0.440293	-0.0217253
103	0.306812	0.440622	0.13381
104	0.446952	0.558263	0.111311
105	0.454237	0.554405	0.100168
106	0.13582	0.530141	0.394321
107	0.32957	0.443596	0.114026
108	0.358003	0.460026	0.102023
109	0.112505	0.474177	0.361672
110	0.299813	0.42033	0.120517
111	0.34834	0.472005	0.123665
112	0.304188	0.476793	0.172605
113	0.266675	0.457603	0.190927
114	0.0610304	0.489966	0.428936
115	0.37411	0.472955	0.0988455
116	0.330793	0.451096	0.120303
117	0.414444	0.404225	-0.0102185
118	0.349357	0.436913	0.0875559
119	0.178062	0.46287	0.284808
120	0.155429	0.423816	0.268388
121	0.440863	0.436931	-0.0039319
122	0.134986	0.387505	0.252519
123	0.313526	0.481243	0.167717
124	0.267435	0.437681	0.170246
125	0.283059	0.464488	0.181429
126	0.280868	0.515705	0.234837
127	0.316536	0.570237	0.253701
128	0.3962	0.528492	0.132292
129	0.365685	0.523648	0.157963
130	0.326188	0.5084	0.182212
131	0.454298	0.475128	0.0208303
132	0.0782612	0.475362	0.397101
133	0.103442	0.505499	0.402057
134	0.0395985	0.552069	0.51247
135	0.282401	0.520339	0.237938
136	0.0317077	0.490632	0.458924
137	0.0605133	0.49447	0.433957
138	0.292135	0.510958	0.218823
139	0.424969	0.44383	0.0188616
140	0.4209	0.463072	0.0421717
141	0.0159983	0.442215	0.426216
142	0.0725963	0.517233	0.444637
143	0.0932783	0.501466	0.408187
144	0.334376	0.424911	0.0905346
145	0.327234	0.514696	0.187461
146	0.328067	0.509555	0.181488
147	0.0849071	0.485407	0.4005
148	0.122488	0.482017	0.359529
149	0.123859	0.485568	0.361709
150	0.0637982	0.461386	0.397588
151	0.127161	0.516156	0.388996
152	0.126537	0.321764	0.195227
153	0.0782212	0.305284	0.227063
154	0.13082	0.510179	0.379359
155	0.284424	0.491741	0.207317
156	0.0820811	0.431269	0.349188
157	0.332489	0.532043	0.199554
158	0.0855109	0.507953	0.422442
159	0.321578	0.502115	0.180537
160	0.35206	0.483065	0.131005
161	0.0721432	0.472234	0.40009
162	0.314117	0.432937	0.11882
163	0.0470556	0.449929	0.402874
164	0.0607344	0.49447	0.433735
165	0.0318838	0.484548	0.452665
166	0.0493287	0.38925	0.339921
167	0.0399222	0.403537	0.363615
168	0.118624	0.393842	0.275219
169	0.0648444	0.345386	0.280541
170	0.315121	0.442488	0.127366
171	0.0604645	0.425169	0.364705
172	0.365629	0.391354	0.0257253
173	0.108647	0.413173	0.304526
174	0.0915954	0.399138	0.307542
175	0.0250005	0.399492	0.374491
176	0.280216	0.424499	0.144283
177	0.527394	0.497394	-0.0299998
178	0.459088	0.494302	0.0352147
179	0.150251	0.497676	0.347425
180	0.103545	0.466536	0.362992
181	0.523308	0.492778	-0.0305294
182	0.362716	0.681124	0.318409
183	0.0780811	0.489371	0.41129
184	0.402581	0.647204	0.244623
185	0.1406	0.581942	0.441342
186	0.194656	0.498351	0.303695
187	0.138611	0.471292	0.332681
188	0.110113	0.545093	0.43498
189	0.0860112	0.541406	0.455395
190	0.170074	0.551876	0.381803
191	0.173833	0.557671	0.383838
192	0.102758	0.489202	0.386444
193	0.324235	0.508879	0.184643
194	0.152246	0.415307	0.263061
195	0.337331	0.462747	0.125416
196	0.351159	0.461171	0.110013
197	0.398505	0.40083	0.00232556
198	0.41796	0.45869	0.0407301
199	0.0982878	0.512926	0.414638
200	0.346236	0.45024	0.104004
201	0.300448	0.510018	0.20957
202	0.313623	0.478342	0.164719
203	0.354912	0.478615	0.123703
204	0.151052	0.481792	0.330741
205	0.445487	0.398473	-0.0470141
206	0.379065	0.554708	0.175643
207	0.0528524	0.569839	0.516986
208	0.08973	0.473871	0.384141
209	0.0418945	0.501701	0.459807
210	0.276758	0.424825	0.148067
211	0.298556	0.446402	0.147846
212	0.272486	0.385617	0.11313
213	0.0185904	0.398163	0.379573
214	0.0569973	0.440178	0.383181
215	0.0822203	0.407118	0.324898
216	0.0434031	0.404394	0.360991
217	0.111012	0.385783	0.274771
218	0.321543	0.409356	0.0878131
219	0.3814	0.567929	0.18653
220	0.338409	0.397272	0.0588636
221	0.269502	0.43008	0.160578
222	0.0911134	0.48119	0.390076
223	0.333364	0.522249	0.188885
224	0.333187	0.488959	0.155772
225	0.299895	0.445003	0.145108
226	0.373701	0.46925	0.0955495
227	0.0950235	0.484733	0.38971
228	0.288347	0.506522	0.218175
229	0.0929192	0.479338	0.386419
230	0.106921	0.457434	0.350513
231	0.0606698	0.407753	0.347083
232	0.0285316	0.42124	0.392708
233	0.0675367	0.404406	0.336869
234	0.290732	0.491277	0.200545
235	0.335847	0.391766	0.0559191
236	0.0462265	0.489758	0.443532
237	0.343617	0.522824	0.179207
238	0.293562	0.431248	0.137687
239	0.275549	0.56716	0.291611
240	0.0462071	0.555101	0.508894
241	0.0470358	0.566252	0.519216
242	0.0432168	0.530256	0.487039
243	0.0561793	0.563727	0.507548
244	0.0586029	0.508528	0.449925
245	0.0494415	0.483124	0.433683
246	0.0487544	0.497956	0.449201
247	0.0486038	0.500171	0.451567
248	0.0331085	0.498232	0.465124
249	0.0396001	0.482219	0.442619
250	0.0554306	0.572274	0.516844
251	0.0485002	0.574512	0.526012
252	0.0150989	0.547689	0.53259
253	0.021359	0.450139	0.42878
254	0.0238626	0.400847	0.376984
255	0.0540709	0.430256	0.376185
256	0.359894	0.501996	0.142101
257	0.11935	0.569765	0.450415
258	0.286195	0.39448	0.108285
259	0.341907	0.457185	0.115279
260	0.340707	0.48069	0.139983
261	0.343555	0.420976	0.0774205
262	0.349178	0.470667	0.121489
263	0.280774	0.404719	0.123946
264	0.39657	0.440476	0.0439065
265	0.0821529	0.428594	0.346441
266	0.0520751	0.501846	0.449771
267	0.1582	0.499159	0.340959
268	0.0528801	0.431775	0.378895
269	0.0790234	0.421506	0.342483
270	0.319774	0.387719	0.0679447
271	0.338228	0.449469	0.111241
272	0.116246	0.48848	0.372234
273	0.0313532	0.456575	0.425222
274	0.0249407	0.306214	0.281273
275	0.0319847	0.300366	0.268381
276	0.326945	0.394274	0.0673289
277	0.0709854	0.393151	0.322165
278	0.288527	0.350314	0.0617872
279	0.0761257	0.428679	0.352554
280	0.100908	0.440653	0.339745
281	0.0783084	0.467821	0.389513
282	0.0851834	0.464131	0.378948
283	0.206237	0.471219	0.264981
284	0.390864	0.496832	0.105968
285	0.505722	0.527984	0.0222628
286	0.0769865	0.467288	0.390301
287	0.309262	0.525778	0.216516
288	0.0542118	0.469781	0.415569
289	0.375069	0.438257	0.0631877
290	0.0850592	0.508666	0.423607
291	0.0821567	0.571612	0.489456
292	0.0587987	0.526437	0.467638
293	0.106068	0.493749	0.387681
294	0.145052	0.698381	0.553329
295	0.0357283	0.532908	0.49718
296	0.281658	0.484319	0.202661
297	0.281869	0.582622	0.300753
298	0.272533	0.362379	0.0898457
299	0.284641	0.439177	0.154536
300	0.0591073	0.509819	0.450712
301	0.0888427	0.480745	0.391902
302	0.130197	0.468993	0.338796
303	0.31453	0.43505	0.12052
304	0.059147	0.570879	0.511732
305	0.285883	0.45196	0.166077
306	0.0265783	0.356738	0.33016
307	0.0373435	0.415522	0.378179
308	0.0682337	0.527805	0.459571
309	0.101575	0.509899	0.408324
310	0.0965426	0.498105	0.401562
311	0.0620562	0.473958	0.411902
312	0.042692	0.478928	0.436236
313	0.0688027	0.470455	0.401652
314	0.0566004	0.466176	0.409575
315	0.0358269	0.436919	0.401092
316	0.104156	0.472849	0.368693
317	0.0786828	0.452721	0.374038
318	0.0911479	0.421819	0.330671
319	0.085062	0.466518	0.381456
320	0.0396994	0.521631	0.481931
321	0.0628175	0.455714	0.392896
322	0.0476732	0.476971	0.429298
323	0.0734067	0.397662	0.324256
324	0.294561	0.444526	0.149965
325	0.0414383	0.481129	0.439691
326	0.324247	0.479748	0.155502
327	0.295065	0.437108	0.142043
328	0.0532159	0.47186	0.418644
329	0.353085	0.537342	0.184257
330	0.106101	0.473773	0.367672
331	0.0675254	0.450529	0.383003
332	0.497456	0.504234	0.00677716
333	0.0884836	0.473912	0.385428
334	0.0756516	0.456984	0.381332
335	0.393741	0.416277	0.022537
336	0.272152	0.435507	0.163355
337	0.406677	0.452524	0.0458471
338	0.308327	0.486418	0.178091
339	0.328903	0.411533	0.08263
340	0.315058	0.44112	0.126062
341	0.279239	0.534246	0.255007
342	0.0616758	0.397508	0.335832
343	0.316593	0.465754	0.149161
344	0.0655057	0.433742	0.368236
345	0.280229	0.450104	0.169876
346	0.303054	0.378011	0.0749577
347	0.0575634	0.381753	0.32419
348	0.326942	0.439255	0.112313
349	0.321997	0.422189	0.100192
350	0.319073	0.432015	0.112941
351	0.304052	0.438619	0.134568
352	0.0818343	0.433245	0.351411
353	0.277804	0.445156	0.167352
354	0.3624	0.453245	0.0908451
355	0.364093	0.390044	0.0259515
356	0.284316	0.400385	0.116069
357	0.289388	0.410724	0.121337
358	0.274067	0.430738	0.156671
359	0.0325163	0.44683	0.414313
360	0.0348654	0.414461	0.379595
361	0.0415351	0.42097	0.379435
362	0.276671	0.446398	0.169727
363	0.0313303	0.370418	0.339088
364	0.276459	0.411466	0.135007
365	0.0212833	0.45584	0.434556
366	0.0433821	0.406647	0.363265
367	0.0469306	0.484377	0.437446
368	0.033754	0.429229	0.395475
369	0.0368072	0.434148	0.397341
370	0.059895	0.413166	0.353271
371	0.0405266	0.492716	0.45219
372	0.335644	0.547548	0.211904
373	0.138591	0.444277	0.305685
374	0.369795	0.487271	0.117476
375	0.34135	0.474977	0.133627
376	0.0284939	0.4121	0.383606
377	0.316641	0.426736	0.110095
378	0.0411206	0.406613	0.365493
379	0.325585	0.444422	0.118837
380	0.307419	0.477283	0.169864
381	0.0322031	0.412093	0.37989
382	0.321093	0.458068	0.136975
383	0.0746061	0.548283	0.473676
384	0.0595573	0.529176	0.469618
385	0.0674919	0.529056	0.461564
386	0.0874725	0.529498	0.442025
387	0.0898331	0.496429	0.406595
388	0.0781096	0.532799	0.45469
389	0.109495	0.509598	0.400103
390	0.0596722	0.533403	0.473731
391	0.0501279	0.542781	0.492653
392	0.0601749	0.499619	0.439444
393	0.0823493	0.479552	0.397203
394	0.0824373	0.436258	0.353821
395	0.0754151	0.496047	0.420632
396	0.333827	0.485282	0.151454
397	0.346254	0.501232	0.154978
398	0.303397	0.494659	0.191262
399	0.313687	0.444041	0.130354
400	0.101128	0.473446	0.372318
401	0.106069	0.44267	0.336601
402	0.0589092	0.455069	0.39616
403	0.299094	0.526051	0.226956
404	0.0439483	0.512722	0.468774
405	0.032148	0.480263	0.448115
406	0.0566045	0.468549	0.411944
407	0.0983579	0.428839	0.330481
408	0.0526831	0.439295	0.386612
409	0.0642467	0.49124	0.426993
410	0.0840132	0.499793	0.415779
411	0.0738703	0.50073	0.426859
412	0.045391	0.446072	0.400681
413	0.0314751	0.368255	0.33678
414	0.033234	0.407092	0.373858
415	0.0339431	0.38016	0.346217
416	0.28753	0.381356	0.0938259
417	0.0812666	0.430464	0.349198
418	0.113397	0.408353	0.294956
419	0.0233368	0.343061	0.319724
420	0.0418539	0.367545	0.325691
421	0.0548073	0.44791	0.393103
422	0.0317176	0.43513	0.403413
423	0.0819491	0.536905	0.454956
424	0.287591	0.51445	0.226859
425	0.0781577	0.489783	0.411625
426	0.291142	0.453879	0.162737
427	0.0978609	0.365428	0.267567
428	0.0465286	0.413191	0.366663
429	0.064649	0.523108	0.458459
430	0.0291722	0.589342	0.560169
431	0.0309311	0.438476	0.407545
432	0.0510204	0.477096	0.426075
433	0.0285572	0.536926	0.508369
434	0.274902	0.415763	0.140861
435	0.0550295	0.527981	0.472952
436	0.0653625	0.546097	0.480734
437	0.0638285	0.500844	0.437015
438	0.0384961	0.477224	0.438728
439	0.0378164	0.512093	0.474276
440	0.077738	0.462452	0.384714
441	0.0248787	0.540301	0.515422
442	0.0501044	0.5539	0.503796
443	0.0427407	0.492267	0.449527
444	0.289192	0.45515	0.165958
445	0.0629758	0.436774	0.373798
446	0.271112	0.454511	0.183398
447	0.324837	0.507392	0.182555
448	0.381711	0.42614	0.0444292
449	0.0236256	0.509291	0.485665
450	0.0857423	0.408497	0.322755
451	0.111459	0.472607	0.361148
452	0.0608374	0.571728	0.510891
453	0.0297046	0.480383	0.450678
454	0.305332	0.440868	0.135536
455	0.0261257	0.42743	0.401304
456	0.0513218	0.389066	0.337744
457	0.0463019	0.390286	0.343984
458	0.0413228	0.390626	0.349303
459	0.03519	0.391975	0.356785
460	0.032372	0.408674	0.376302
461	0.0560181	0.441713	0.385695
462	0.0322476	0.459964	0.427716
463	0.0509348	0.441008	0.390073
464	0.0217884	0.427401	0.405613
465	0.0251772	0.452769	0.427592
466	0.0191939	0.416519	0.397326
467	0.0129977	0.438893	0.425895
468	0.0325108	0.442802	0.410291
469	0.0249936	0.457447	0.432454
470	0.0343455	0.46048	0.426134
471	0.0187598	0.492907	0.474147
472	0.0442077	0.451753	0.407546
473	0.0558077	0.470486	0.414679
474	0.0599196	0.471096	0.411177
475	0.0358448	0.442153	0.406308
476	0.055868	0.488872	0.433004
477	0.0236893	0.457247	0.433558
478	0.022653	0.510407	0.487754
479	0.0640008	0.490759	0.426758
480	0.0295485	0.431894	0.402346
481	0.0534527	0.424774	0.371321
482	0.0407497	0.427992	0.387242
483	0.0317611	0.43985	0.408089
484	0.0329939	0.441864	0.40887
485	0.0380925	0.447267	0.409175
486	0.0377423	0.435911	0.398169
487	0.0559651	0.424041	0.368076
488	0.0234242	0.429879	0.406455
489	0.0401327	0.428098	0.387965
490	0.160008	0.467067	0.30706
491	0.0399322	0.46431	0.424378
492	0.036924	0.439799	0.402875
493	0.0311024	0.273753	0.242651
494	0.0777603	0.416782	0.339022
495	0.046721	0.375419	0.328698
496	0.0295302	0.455806	0.426276
497	0.0694298	0.451288	0.381858
498	0.0621525	0.408805	0.346653
499	0.0393068	0.440499	0.401192
500	0.0300842	0.393243	0.363159
501	0.14857	0.451532	0.302962
502	0.0692696	0.460093	0.390823
503	0.063089	0.45261	0.389521
504	0.0321051	0.445838	0.413732
505	0.0329141	0.404752	0.371838
506	0.0475254	0.369159	0.321633
507	0.0739894	0.388883	0.314893
508	0.0370761	0.412399	0.375323
509	0.0348968	0.425978	0.391081
510	0.0337923	0.426422	0.392629
511	0.0476388	0.454435	0.406796
512	0.0943102	0.421232	0.326922
513	0.0824832	0.400186	0.317702
514	0.0919145	0.385317	0.293402
515	0.0183242	0.467692	0.449368
516	0.0365024	0.447863	0.41136
517	0.0486789	0.453924	0.405246
518	0.072591	0.397964	0.325373
519	0.0305376	0.381853	0.351316
520	0.063121	0.393029	0.329908
521	0.0242368	0.400987	0.37675
522	0.0160659	0.413487	0.397421
523	0.0393926	0.420089	0.380696
524	0.0642138	0.484468	0.420254
525	0.0385999	0.397332	0.358732
526	0.0371978	0.430689	0.393491
527	0.0657002	0.424518	0.358818
528	0.0599612	0.443793	0.383832
529	0.052007	0.437098	0.385092
530	0.0161095	0.476251	0.460142
531	0.0456865	0.47057	0.424883
532	0.0662812	0.43868	0.372399
533	0.0681126	0.429056	0.360944
534	0.0519008	0.443023	0.391122
535	0.0214247	0.476781	0.455357
536	0.0229533	0.483091	0.460138
537	0.0733701	0.454864	0.381494
538	0.0718663	0.399658	0.327792
539	0.0678152	0.416456	0.348641
540	0.0816845	0.454987	0.373302
541	0.0808553	0.415006	0.334151
542	0.0535961	0.416243	0.362647
543	0.0216866	0.432986	0.411299
544	0.0938865	0.430964	0.337077
545	0.0311779	0.408489	0.377311
546	0.0555757	0.402868	0.347292
547	0.0776161	0.421084	0.343468
548	0.223297	0.420916	0.197619
549	0.017303	0.439669	0.422366
550	0.0581972	0.458803	0.400606
551	0.0613729	0.4413	0.379927
552	0.0183221	0.446249	0.427927
553	0.0388702	0.466265	0.427395
554	0.0489336	0.446028	0.397095
555	0.0584107	0.425992	0.367582
556	0.0627386	0.465337	0.402599
557	0.116644	0.45069	0.334046
558	0.0904761	0.469343	0.378867
559	0.0438693	0.467397	0.423528
560	0.0703552	0.412198	0.341843
561	0.0228268	0.440135	0.417308
562	0.0580222	0.439676	0.381654
563	0.0108286	0.460388	0.449559
564	0.0572028	0.460173	0.402971
565	0.0176867	0.447883	0.430196
566	0.0202543	0.430502	0.410248
567	0.0321098	0.390656	0.358547
568	0.0251851	0.473613	0.448428
569	0.029381	0.440396	0.411015
570	0.0291004	0.474264	0.445164
571	0.05791	0.434676	0.376766
572	0.295782	0.419338	0.123556
573	0.126201	0.442384	0.316182
574	0.0404071	0.43943	0.399022
575	0.11293	0.447755	0.334825
576	0.0689601	0.444981	0.376021
577	0.0752295	0.444143	0.368914
578	0.0713285	0.406081	0.334753
579	0.0674234	0.408969	0.341546
580	0.0668217	0.383434	0.316612
581	0.0332472	0.454397	0.42115
582	0.0575605	0.396742	0.339182
583	0.0706716	0.415964	0.345293
584	0.0631767	0.458235	0.395058
585	0.0167916	0.489557	0.472765
586	0.0247989	0.410232	0.385433
587	0.0299024	0.401976	0.372074
588	0.0648192	0.431439	0.36662
589	0.0504634	0.429095	0.378632
590	0.0867182	0.419204	0.332486
591	0.0349162	0.422855	0.387939
592	0.0481195	0.400533	0.352414
593	0.0241367	0.380939	0.356803
594	0.0702643	0.457217	0.386952
595	0.0259725	0.461429	0.435456
596	0.0467902	0.412794	0.366004
597	0.0624974	0.384886	0.322389
598	0.0773036	0.46028	0.382977
599	0.0550158	0.455177	0.400161
600	0.257584	0.466758	0.209174
601	0.0703233	0.397106	0.326783
602	0.0376194	0.28442	0.246801
603	0.113287	0.416231	0.302945
604	0.0505955	0.443607	0.393011
605	0.0452827	0.447611	0.402328
606	0.0258478	0.420826	0.394978
607	0.0498024	0.470362	0.420559
608	0.032649	0.440791	0.408142
609	0.023497	0.406199	0.382702
610	0.0292914	0.348482	0.31919
611	0.0501527	0.43225	0.382098
612	0.0637137	0.441195	0.377481
613	0.0198059	0.277896	0.25809
614	0.0260946	0.394238	0.368144
615	0.0649743	0.406306	0.341331
616	0.0482227	0.407671	0.359449
617	0.296457	0.396235	0.0997788
618	0.0229108	0.365071	0.342161
619	0.0460312	0.372364	0.326333
620	0.0491715	0.405594	0.356423
621	0.0651129	0.386721	0.321608
622	0.0459564	0.403952	0.357996
623	0.047648	0.344701	0.297053
624	0.0505444	0.386595	0.336051
625	0.0342555	0.403911	0.369656
626	0.0592503	0.394791	0.33554
627	0.0459548	0.357612	0.311657
628	0.0606599	0.381224	0.320564
629	0.048773	0.378473	0.3297
630	0.0778106	0.364503	0.286692
631	0.015393	0.46149	0.446097
632	0.0128946	0.450509	0.437614
633	0.0594502	0.43204	0.37259
634	0.0145896	0.440042	0.425452
635	0.0761636	0.429819	0.353655
636	0.0493275	0.47022	0.420893
637	0.0589187	0.500676	0.441757
638	0.092491	0.44959	0.357099
639	0.269583	0.453324	0.183741
640	0.0181771	0.420269	0.402092
641	0.0552947	0.440743	0.385448
642	0.0209723	0.472907	0.451934
643	0.0187113	0.533993	0.515282
644	0.0289025	0.446162	0.417259
645	0.018737	0.444297	0.42556
646	0.0602597	0.503902	0.443642
647	0.0600593	0.471071	0.411011
648	0.108219	0.415642	0.307423
649	0.319461	0.446868	0.127407
650	0.279317	0.397034	0.117717
651	0.130598	0.443072	0.312474
652	0.0743398	0.498248	0.423908
653	0.195514	0.442179	0.246666
654	0.0339633	0.508977	0.475014
655	0.205592	0.49266	0.287068
656	0.0541809	0.481068	0.426887
657	0.52046	0.467076	-0.0533842
658	0.145232	0.443382	0.298151
659	0.469419	0.481558	0.0121389
660	0.127274	0.43336	0.306086
661	0.0275862	0.586376	0.558789
662	0.0691648	0.53621	0.467046
663	0.308306	0.501024	0.192717
664	0.205898	0.37895	0.173052
665	0.251451	0.33354	0.082089
666	0.144608	0.384744	0.240136
667	0.0668111	0.377402	0.310591
668	0.100528	0.401809	0.301281
669	0.112039	0.38376	0.271721
670	0.106329	0.377399	0.27107
671	0.17232	0.372095	0.199775
672	0.214541	0.386041	0.1715
673	0.0238448	0.551948	0.528103
674	0.369658	0.541848	0.17219
675	0.0140695	0.556275	0.542205
676	0.0151216	0.578107	0.562986
677	0.0260185	0.526385	0.500367
678	0.328971	0.500473	0.171501
679	0.0432137	0.511473	0.468259
680	0.0367012	0.502944	0.466243
681	0.0479695	0.574709	0.52674
682	0.0383624	0.500428	0.462066
683	0.0238961	0.488991	0.465095
684	0.0809601	0.4938	0.41284
685	0.163248	0.517101	0.353853
686	0.512651	0.442268	-0.0703825
687	0.490781	0.44924	-0.0415409
688	0.272418	0.45389	0.181471
689	0.296549	0.476677	0.180128
690	0.281988	0.455514	0.173526
691	0.0297252	0.466365	0.43664
692	0.37924	0.324303	-0.0549374
693	0.0266661	0.338761	0.312094
694	0.0365646	0.319174	0.282609
695	0.0211464	0.427561	0.406414
696	0.109444	0.361515	0.252071
697	0.212208	0.370291	0.158083
698	0.0708694	0.452376	0.381507
699	0.274623	0.591749	0.317126
700	0.344029	0.55815	0.214121
701	0.0181497	0.56714	0.548991
702	0.0947568	0.565372	0.470615
703	0.0255199	0.534233	0.508713
704	0.0132953	0.604802	0.591507
705	0.363925	0.573041	0.209116
706	0.0182312	0.619156	0.600925
707	0.100763	0.600481	0.499718
708	0.123685	0.604699	0.481013
709	0.177258	0.578967	0.401709
710	0.130495	0.553005	0.42251
711	0.287953	0.477299	0.189347
712	0.0275217	0.497577	0.470055
713	0.0322272	0.462853	0.430625
714	0.0364943	0.341465	0.30497
715	0.0727787	0.542075	0.469296
716	0.0937242	0.504195	0.410471
717	0.045746	0.493423	0.447677
718	0.300553	0.532406	0.231853
719	0.0225994	0.41631	0.39371
720	0.0425386	0.530658	0.488119
721	0.285326	0.521744	0.236418
722	0.0460604	0.496253	0.450193
723	0.337461	0.478826	0.141364
724	0.0522462	0.359629	0.307383
725	0.0634066	0.533331	0.469925
726	0.0325755	0.521049	0.488474
727	0.0207658	0.563651	0.542886
728	0.0111053	0.609786	0.598681
729	0.271631	0.617062	0.345431
730	0.0352344	0.611413	0.576178
731	0.0141707	0.605236	0.591065
732	0.0304399	0.579775	0.549335
733	0.0126805	0.575731	0.563051
734	0.265262	0.592249	0.326987
735	0.0505651	0.510066	0.459501
736	0.0269712	0.491896	0.464925
737	0.049677	0.584874	0.535197
738	0.0124194	0.430992	0.418573
739	0.245436	0.452194	0.206758
740	0.267807	0.504197	0.23639
741	0.27086	0.396625	0.125765
742	0.276403	0.606656	0.330253
743	0.0410111	0.491089	0.450078
744	0.112987	0.536177	0.42319
745	0.201668	0.476757	0.27509
746	0.0605721	0.594732	0.53416
747	0.153898	0.511396	0.357499
748	0.336487	0.512907	0.17642
749	0.0369626	0.474281	0.437318
750	0.0119974	0.602343	0.590346
751	0.0115465	0.388033	0.376486
752	0.012277	0.37954	0.367263
753	0.0124871	0.560691	0.548204
754	0.0286574	0.567534	0.538876
755	0.0242767	0.386956	0.362679
756	0.429822	0.509515	0.0796929
757	0.489485	0.537843	0.0483584
758	0.340927	0.449328	0.1084
759	0.302724	0.476133	0.173409
760	0.0516945	0.531424	0.47973
761	0.421501	0.553175	0.131674
762	0.108249	0.464161	0.355912
763	0.0379588	0.56296	0.525001
764	0.525564	0.49206	-0.0335034
765	0.0183952	0.53473	0.516335
766	0.330843	0.609732	0.278889
767	0.332399	0.498051	0.165652
768	0.0228139	0.589664	0.56685
769	0.150952	0.528521	0.377569
770	0.0144608	0.416498	0.402038
771	0.0216519	0.467989	0.446337
772	0.497619	0.60098	0.10336
773	0.330878	0.541356	0.210478
774	0.299984	0.427904	0.127921
775	0.158563	0.598566	0.440003
776	0.0203472	0.539311	0.518964
777	0.042448	0.520973	0.478525
778	0.0412431	0.367043	0.3258
779	0.0745808	0.569124	0.494543
780	0.355173	0.509952	0.154779
781	0.0258828	0.450923	0.425041
782	0.08044	0.463984	0.383544
783	0.15267	0.420802	0.268132
784	0.147318	0.406484	0.259166
785	0.184626	0.424639	0.240013
786	0.251654	0.453908	0.202254
787	0.0913998	0.448828	0.357428
788	0.0294968	0.531679	0.502182
789	0.363578	0.569054	0.205477
790	0.0777669	0.468725	0.390958
791	0.330508	0.453396	0.122888
792	0.085173	0.552169	0.466996
793	0.215201	0.553489	0.338288
794	0.0270266	0.545554	0.518527
795	0.0889699	0.475913	0.386943
796	0.253034	0.546034	0.293
797	0.396285	0.448613	0.0523274
798	0.320624	0.427501	0.106877
799	0.105445	0.498718	0.393273
800	0.469258	0.472768	0.00351002
801	0.051197	0.561167	0.50997
802	0.0788766	0.439489	0.360612
803	0.142615	0.50207	0.359454
804	0.0203147	0.404424	0.384109
805	0.0233358	0.546039	0.522704
806	0.0531602	0.590102	0.536942
807	0.0366543	0.5746	0.537945
808	0.313574	0.485654	0.17208
809	0.177327	0.440052	0.262725
810	0.237503	0.463407	0.225903
811	0.543053	0.374146	-0.168908
812	0.134125	0.521343	0.387218
813	0.113914	0.529145	0.41523
814	0.109684	0.489918	0.380234
815	0.0310684	0.589843	0.558775
816	0.302354	0.5066	0.204246
817	0.288582	0.537623	0.249042
818	0.366123	0.582221	0.216097
819	0.386393	0.625759	0.239366
820	0.166035	0.41314	0.247104
821	0.0677701	0.390863	0.323093
822	0.301108	0.499922	0.198814
823	0.341248	0.472038	0.130789
824	0.347225	0.464488	0.117262
825	0.271441	0.521717	0.250276
826	0.336068	0.55248	0.216412
827	0.341031	0.576862	0.23583
828	0.272738	0.54119	0.268452
829	0.311673	0.51134	0.199667
830	0.377435	0.508597	0.131162
831	0.523114	0.437916	-0.085198
832	0.363077	0.502352	0.139276
833	0.352145	0.502579	0.150435
834	0.40241	0.492864	0.0904536
835	0.360055	0.481787	0.121732
836	0.398015	0.500795	0.10278
837	0.355897	0.493424	0.137528
838	0.050319	0.478095	0.427776
839	0.412104	0.499414	0.0873101
840	0.467604	0.402775	-0.0648287
841	0.275424	0.414353	0.138929
842	0.312373	0.612702	0.30033
843	0.123577	0.414838	0.291261
844	0.267082	0.435497	0.168415
845	0.311979	0.498739	0.186761
846	0.535942	0.486672	-0.0492701
847	0.537996	0.404597	-0.133399
848	0.0393703	0.459799	0.420428
849	0.452075	0.448049	-0.00402596
850	0.0246926	0.562889	0.538196
851	0.0381684	0.568526	0.530358
852	0.0425395	0.518333	0.475794
853	0.114875	0.497009	0.382134
854	0.0223459	0.548698	0.526352
855	0.173725	0.535923	0.362198
856	0.102387	0.505929	0.403543
857	0.0429037	0.590714	0.54781
858	0.0403039	0.488898	0.448594
859	0.0688801	0.476159	0.407279
860	0.279217	0.477688	0.198472
861	0.0508749	0.540788	0.489913
862	0.286912	0.362307	0.0753951
863	0.292523	0.471534	0.17901
864	0.27489	0.426479	0.15159
865	0.362616	0.339559	-0.0230574
866	0.050189	0.509534	0.459345
867	0.0206345	0.455304	0.434669
868	0.290869	0.371578	0.0807086
869	0.213884	0.480202	0.266318
870	0.0924928	0.512767	0.420274
871	0.122654	0.467853	0.345199
872	0.173731	0.524822	0.351091
873	0.0893061	0.5201	0.430794
874	0.0603293	0.500962	0.440633
875	0.0503366	0.509857	0.45952
876	0.0964809	0.517383	0.420902
877	0.0993939	0.462921	0.363528
878	0.0312804	0.400014	0.368733
879	0.318821	0.52476	0.20594
880	0.0426461	0.528495	0.485848
881	0.170279	0.632565	0.462286
882	0.131681	0.572293	0.440612
883	0.268582	0.607674	0.339092
884	0.0172199	0.605137	0.587917
885	0.112281	0.383647	0.271366
886	0.401488	0.437284	0.0357962
887	0.128706	0.463383	0.334677
888	0.0554891	0.397119	0.34163
889	0.160329	0.427954	0.267625
890	0.0189048	0.47008	0.451175
891	0.0162878	0.430296	0.414008
892	0.02965	0.450008	0.420358
893	0.0272493	0.446288	0.419039
894	0.0228827	0.441735	0.418853
895	0.0814441	0.501548	0.420104
896	0.159535	0.514363	0.354828
897	0.108886	0.584327	0.475441
898	0.0498172	0.627296	0.577479
899	0.0168061	0.467516	0.45071
900	0.292832	0.55939	0.266557
901	0.0255226	0.651376	0.625854
902	0.0426375	0.611541	0.568904
903	0.0283005	0.5286	0.500299
904	0.297449	0.477772	0.180323
905	0.0367214	0.388373	0.351651
906	0.0297353	0.383436	0.3537
907	0.034573	0.424589	0.390016
908	0.0495115	0.418981	0.369469
909	0.0624209	0.432582	0.370161
910	0.142723	0.527921	0.385198
911	0.069891	0.384205	0.314314
912	0.0549138	0.395007	0.340093
913	0.0393668	0.426663	0.387297
914	0.0777705	0.503397	0.425626
915	0.095678	0.460527	0.364849
916	0.04164	0.480834	0.439194
917	0.0767776	0.471915	0.395138
918	0.0333232	0.473486	0.440163
919	0.0635956	0.456898	0.393302
920	0.0356903	0.485578	0.449888
921	0.0595462	0.441392	0.381846
922	0.052653	0.398091	0.345438
923	0.0182492	0.440927	0.422678
924	0.318776	0.520079	0.201303
925	0.0225653	0.463483	0.440918
926	0.290744	0.58827	0.297527
927	0.278768	0.534404	0.255636
928	0.0597774	0.569028	0.509251
929	0.0274119	0.606702	0.57929
930	0.0777752	0.572275	0.4945
931	0.0728805	0.519566	0.446685
932	0.0714491	0.487265	0.415816
933	0.29453	0.486948	0.192418
934	0.327794	0.426898	0.0991045
935	0.0298995	0.435484	0.405585
936	0.221078	0.458801	0.237723
937	0.086319	0.493833	0.407514
938	0.267833	0.490666	0.222832
939	0.0192513	0.29766	0.278409
940	0.276632	0.530454	0.253822
941	0.284503	0.575488	0.290985
942	0.0846859	0.52589	0.441204
943	0.270813	0.511104	0.240291
944	0.0203276	0.459633	0.439306
945	0.0948568	0.473185	0.378329
946	0.065539	0.38498	0.319441
947	0.156584	0.595769	0.439185
948	0.447409	0.572381	0.124972
949	0.334557	0.359089	0.0245324
950	0.0290408	0.341395	0.312354
951	0.0281412	0.296856	0.268715
952	0.036298	0.25941	0.223112
953	0.0784327	0.46891	0.390477
954	0.0655752	0.467172	0.401597
955	0.0822884	0.474263	0.391975
956	0.139343	0.482628	0.343285
957	0.07243	0.475613	0.403183
958	0.145781	0.486121	0.340339
959	0.074522	0.492233	0.417711
960	0.0550427	0.480412	0.42537
961	0.0581949	0.498007	0.439812
962	0.31333	0.455589	0.142258
963	0.0683	0.503178	0.434878
964	0.304569	0.536067	0.231498
965	0.0361261	0.55015	0.514024
966	0.0214929	0.394784	0.373291
967	0.0382283	0.402519	0.364291
968	0.0395079	0.402783	0.363275
969	0.0495845	0.363523	0.313939
970	0.0274151	0.413424	0.386009
971	0.0568481	0.420964	0.364116
972	0.0633274	0.421777	0.358449
973	0.0268401	0.446793	0.419953
974	0.0535476	0.444527	0.39098
975	0.107839	0.478813	0.370974
976	0.0719056	0.493297	0.421391
977	0.0332619	0.528588	0.495326
978	0.0361258	0.521786	0.48566
979	0.0591821	0.435294	0.376112
980	0.0519337	0.43453	0.382596
981	0.149507	0.502556	0.353049
982	0.0840826	0.451304	0.367222
983	0.178234	0.458707	0.280473
984	0.0678941	0.4543	0.386406
985	0.0325238	0.505117	0.472593
986	0.0597486	0.445849	0.3861
987	0.0316039	0.457493	0.425889
988	0.0306755	0.459133	0.428458
989	0.0368202	0.495247	0.458426
990	0.0359662	0.360484	0.324518
991	0.0367171	0.419107	0.38239
992	0.0783584	0.421497	0.343138
993	0.0999252	0.477372	0.377447
994	0.308912	0.372408	0.0634961
995	0.0257211	0.565687	0.539966
996	0.0283373	0.448424	0.420086
997	0.021428	0.496247	0.474819
998	0.019131	0.438828	0.419697
999	0.0164591	0.538794	0.522335
1000	0.0219934	0.505584	0.483591
1001	0.114222	0.53967	0.425448
1002	0.292039	0.546501	0.254462
1003	0.0427693	0.619069	0.5763
1004	0.0378731	0.52191	0.484037
1005	0.0408849	0.527837	0.486952
1006	0.0385089	0.494157	0.455648
1007	0.122562	0.470814	0.348251
1008	0.305497	0.477991	0.172494
1009	0.0309339	0.507987	0.477053
1010	0.321696	0.453357	0.131662
1011	0.0574001	0.571637	0.514237
1012	0.0494556	0.497315	0.44786
1013	0.152058	0.441564	0.289506
1014	0.103891	0.493166	0.389275
1015	0.178386	0.444481	0.266095
1016	0.105681	0.463143	0.357461
1017	0.332888	0.508564	0.175676
1018	0.378721	0.549227	0.170506
1019	0.339838	0.531588	0.19175
1020	0.129479	0.480689	0.35121
1021	0.0500985	0.485963	0.435865
1022	0.0379318	0.482142	0.44421
1023	0.030001	0.48268	0.452679
1024	0.0480625	0.492416	0.444354
1025	0.0412008	0.473134	0.431933
1026	0.0392425	0.329137	0.289894
1027	0.058526	0.499633	0.441107
1028	0.0310076	0.477223	0.446216
1029	0.276563	0.546139	0.269576

## Sheet: Bayes values
site	Eq._1_am	Eq._2_pot	HPI_abs	HPI	Bayes	Calculation_Bayes			Bayes_from_R_laplace
1	0.302189	0.490707	0.188518	0.188518	0.00210294	0.148286	70.5138	0.00210294	0.00210294
2	0.0489975	0.473761	0.424764	0.424764	0.0003292	0.0232131		0.0003292	0.0003292
3	0.0271402	0.31858	0.29144	0.29144	0.000122619	0.00864633		0.000122619	0.000122619
4	0.0794057	0.549498	0.470092	0.470092	0.00061879	0.0436332		0.00061879	0.00061879
5	0.428269	0.444632	0.0163637	0.0163637	0.00270049	0.190422		0.00270049	0.00270049
6	0.374059	0.470061	0.0960018	0.0960018	0.00249356	0.175831		0.00249356	0.00249356
7	0.0701543	0.5405	0.470346	0.470346	0.000537744	0.0379184		0.000537744	0.000537744
8	0.324188	0.500139	0.175951	0.175951	0.00229939	0.162139		0.00229939	0.00229939
9	0.0612818	0.44979	0.388508	0.388508	0.000390901	0.0275639		0.000390901	0.000390901
10	0.0156262	0.447611	0.431985	0.431985	9.91927e-05	0.00699446		9.91927e-05	9.91927e-05
11	0.104625	0.364086	0.259462	0.259462	0.000540212	0.0380924		0.000540212	0.000540212
12	0.019194	0.436338	0.417144	0.417144	0.000118772	0.00837509		0.000118772	0.000118772
13	0.0439028	0.456799	0.412896	0.412896	0.000284409	0.0200548		0.000284409	0.000284409
14	0.13741	0.362877	0.225467	0.225467	0.000707137	0.0498629		0.000707137	0.000707137
15	0.0623489	0.500103	0.437754	0.437754	0.000442195	0.0311809		0.000442195	0.000442195
16	0.427639	0.549804	0.122165	0.122165	0.00333435	0.235118		0.00333435	0.00333435
17	0.0984395	0.446249	0.347809	0.347809	0.000622977	0.0439285		0.000622977	0.000622977
18	0.256098	0.451278	0.19518	0.19518	0.00163899	0.115571		0.00163899	0.00163899
19	0.135137	0.405997	0.270859	0.270859	0.000778079	0.0548653		0.000778079	0.000778079
20	0.0942716	0.359326	0.265055	0.265055	0.000480392	0.0338743		0.000480392	0.000480392
21	0.0242673	0.383573	0.359306	0.359306	0.000132007	0.0093083		0.000132007	0.000132007
22	0.0301394	0.389026	0.358887	0.358887	0.00016628	0.011725		0.00016628	0.00016628
23	0.126101	0.457825	0.331724	0.331724	0.000818738	0.0577323		0.000818738	0.000818738
24	0.336861	0.410298	0.0734365	0.0734365	0.00196009	0.138213		0.00196009	0.00196009
25	0.385798	0.427894	0.0420961	0.0420961	0.00234111	0.165081		0.00234111	0.00234111
26	0.313337	0.484583	0.171246	0.171246	0.00215331	0.151838		0.00215331	0.00215331
27	0.299332	0.491802	0.19247	0.19247	0.00208771	0.147212		0.00208771	0.00208771
28	0.0479231	0.477194	0.429271	0.429271	0.000324313	0.0228686		0.000324313	0.000324313
29	0.0583572	0.459165	0.400808	0.400808	0.000380005	0.0267956		0.000380005	0.000380005
30	0.0467225	0.466332	0.419609	0.419609	0.000308992	0.0217882		0.000308992	0.000308992
31	0.0728829	0.464098	0.391216	0.391216	0.000479691	0.0338248		0.000479691	0.000479691
32	0.122413	0.458597	0.336184	0.336184	0.00079613	0.0561382		0.00079613	0.00079613
33	0.0987457	0.506021	0.407275	0.407275	0.000708618	0.0499674		0.000708618	0.000708618
34	0.0863521	0.496336	0.409984	0.409984	0.000607818	0.0428596		0.000607818	0.000607818
35	0.0689403	0.471667	0.402727	0.402727	0.000461142	0.0325169		0.000461142	0.000461142
36	0.301724	0.475034	0.17331	0.17331	0.00203264	0.143329		0.00203264	0.00203264
37	0.0870302	0.568752	0.481721	0.481721	0.000701969	0.0494985		0.000701969	0.000701969
38	0.0435027	0.591763	0.548261	0.548261	0.000365082	0.0257433		0.000365082	0.000365082
39	0.0559836	0.539606	0.483623	0.483623	0.000428414	0.0302091		0.000428414	0.000428414
40	0.0348002	0.532529	0.497728	0.497728	0.000262815	0.0185321		0.000262815	0.000262815
41	0.0442294	0.543571	0.499342	0.499342	0.000340952	0.0240418		0.000340952	0.000340952
42	0.0727161	0.557452	0.484736	0.484736	0.000574862	0.0405357		0.000574862	0.000574862
43	0.0562105	0.530827	0.474616	0.474616	0.000423152	0.0298381		0.000423152	0.000423152
44	0.33025	0.537999	0.207749	0.207749	0.0025197	0.177674		0.0025197	0.0025197
45	0.0729748	0.49068	0.417705	0.417705	0.000507804	0.0358072		0.000507804	0.000507804
46	0.085406	0.520448	0.435042	0.435042	0.000630365	0.0444494		0.000630365	0.000630365
47	0.0692106	0.529719	0.460508	0.460508	0.000519929	0.0366622		0.000519929	0.000519929
48	0.0690959	0.567724	0.498628	0.498628	0.000556308	0.0392274		0.000556308	0.000556308
49	0.0437806	0.556036	0.512255	0.512255	0.000345232	0.0243436		0.000345232	0.000345232
50	0.0451147	0.550863	0.505748	0.505748	0.000352442	0.024852		0.000352442	0.000352442
51	0.283007	0.513032	0.230025	0.230025	0.00205905	0.145191		0.00205905	0.00205905
52	0.0580372	0.496609	0.438572	0.438572	0.00040874	0.0288218		0.00040874	0.00040874
53	0.421059	0.490123	0.0690636	0.0690636	0.00292667	0.206371		0.00292667	0.00292667
54	0.344681	0.497177	0.152496	0.152496	0.00243027	0.171367		0.00243027	0.00243027
55	0.265198	0.457887	0.192689	0.192689	0.00172208	0.121431		0.00172208	0.00172208
56	0.28592	0.483953	0.198033	0.198033	0.00196234	0.138372		0.00196234	0.00196234
57	0.302442	0.485939	0.183497	0.183497	0.00208425	0.146968		0.00208425	0.00208425
58	0.362656	0.484782	0.122126	0.122126	0.00249325	0.175809		0.00249325	0.00249325
59	0.32738	0.455502	0.128122	0.128122	0.00211479	0.149122		0.00211479	0.00211479
60	0.362919	0.425543	0.0626236	0.0626236	0.00219017	0.154437		0.00219017	0.00219017
61	0.114947	0.36295	0.248004	0.248004	0.000591656	0.0417199		0.000591656	0.000591656
62	0.071711	0.450324	0.378613	0.378613	0.00045797	0.0322932		0.00045797	0.00045797
63	0.0606843	0.369018	0.308334	0.308334	0.000317577	0.0223936		0.000317577	0.000317577
64	0.0743072	0.418893	0.344586	0.344586	0.000441428	0.0311268		0.000441428	0.000441428
65	0.488744	0.42576	0.0629838	-0.0629838	0.00295102	0.208088		0.00295102	0.00295102
66	0.210021	0.382754	0.172733	0.172733	0.00114001	0.0803863		0.00114001	0.00114001
67	0.151882	0.428926	0.277044	0.277044	0.000923876	0.065146		0.000923876	0.000923876
68	0.122294	0.365546	0.243252	0.243252	0.000633977	0.0447041		0.000633977	0.000633977
69	0.0903626	0.45237	0.362008	0.362008	0.000579706	0.0408773		0.000579706	0.000579706
70	0.103571	0.425203	0.321633	0.321633	0.000624538	0.0440386		0.000624538	0.000624538
71	0.412509	0.472784	0.0602745	0.0602745	0.00276581	0.195028		0.00276581	0.00276581
72	0.307714	0.421111	0.113397	0.113397	0.00183768	0.129582		0.00183768	0.00183768
73	0.321509	0.493026	0.171517	0.171517	0.00224796	0.158512		0.00224796	0.00224796
74	0.347193	0.50665	0.159457	0.159457	0.00249463	0.175906		0.00249463	0.00249463
75	0.0461041	0.48247	0.436366	0.436366	0.000315454	0.0222439		0.000315454	0.000315454
76	0.0603407	0.503577	0.443237	0.443237	0.000430925	0.0303862		0.000430925	0.000430925
77	0.0370849	0.519406	0.482322	0.482322	0.000273169	0.0192622		0.000273169	0.000273169
78	0.325857	0.493355	0.167498	0.167498	0.00227988	0.160763		0.00227988	0.00227988
79	0.0644	0.448317	0.383917	0.383917	0.000409446	0.0288716		0.000409446	0.000409446
80	0.283518	0.482025	0.198507	0.198507	0.00193809	0.136662		0.00193809	0.00193809
81	0.406169	0.48303	0.0768604	0.0768604	0.00278232	0.196192		0.00278232	0.00278232
82	0.313869	0.497162	0.183292	0.183292	0.00221295	0.156044		0.00221295	0.00221295
83	0.290449	0.511144	0.220694	0.220694	0.00210542	0.148461		0.00210542	0.00210542
84	0.273158	0.534203	0.261045	0.261045	0.00206941	0.145922		0.00206941	0.00206941
85	0.29034	0.475429	0.185089	0.185089	0.00195757	0.138036		0.00195757	0.00195757
86	0.287506	0.475172	0.187666	0.187666	0.00193742	0.136615		0.00193742	0.00193742
87	0.346187	0.474914	0.128728	0.128728	0.00233158	0.164409		0.00233158	0.00233158
88	0.333094	0.527211	0.194118	0.194118	0.00249044	0.175611		0.00249044	0.00249044
89	0.324472	0.519943	0.195472	0.195472	0.00239254	0.168707		0.00239254	0.00239254
90	0.0304451	0.515621	0.485176	0.485176	0.000222625	0.0156981		0.000222625	0.000222625
91	0.0911383	0.443851	0.352713	0.352713	0.000573673	0.0404519		0.000573673	0.000573673
92	0.303927	0.457181	0.153254	0.153254	0.00197053	0.138949		0.00197053	0.00197053
93	0.277569	0.449102	0.171533	0.171533	0.00176784	0.124657		0.00176784	0.00176784
94	0.294871	0.439227	0.144355	0.144355	0.00183674	0.129515		0.00183674	0.00183674
95	0.296459	0.408254	0.111795	0.111795	0.00171641	0.121031		0.00171641	0.00171641
96	0.0847464	0.507581	0.422835	0.422835	0.000610032	0.0430157		0.000610032	0.000610032
97	0.351376	0.51463	0.163254	0.163254	0.00256444	0.180829		0.00256444	0.00256444
98	0.351412	0.541006	0.189594	0.189594	0.00269615	0.190116		0.00269615	0.00269615
99	0.0661329	0.503011	0.436878	0.436878	0.00047176	0.0332656		0.00047176	0.00047176
100	0.0506098	0.467316	0.416706	0.416706	0.000335406	0.0236508		0.000335406	0.000335406
101	0.409544	0.398769	0.0107754	-0.0107754	0.00231605	0.163313		0.00231605	0.00231605
102	0.462018	0.440293	0.0217253	-0.0217253	0.00288487	0.203423		0.00288487	0.00288487
103	0.306812	0.440622	0.13381	0.13381	0.00191719	0.135188		0.00191719	0.00191719
104	0.446952	0.558263	0.111311	0.111311	0.00353855	0.249517		0.00353855	0.00353855
105	0.454237	0.554405	0.100168	0.100168	0.00357138	0.251831		0.00357138	0.00357138
106	0.13582	0.530141	0.394321	0.394321	0.00102113	0.0720036		0.00102113	0.00102113
107	0.32957	0.443596	0.114026	0.114026	0.0020733	0.146196		0.0020733	0.0020733
108	0.358003	0.460026	0.102023	0.102023	0.00233558	0.164691		0.00233558	0.00233558
109	0.112505	0.474177	0.361672	0.361672	0.000756553	0.0533475		0.000756553	0.000756553
110	0.299813	0.42033	0.120517	0.120517	0.00178717	0.126021		0.00178717	0.00178717
111	0.34834	0.472005	0.123665	0.123665	0.00233172	0.164418		0.00233172	0.00233172
112	0.304188	0.476793	0.172605	0.172605	0.00205683	0.145035		0.00205683	0.00205683
113	0.266675	0.457603	0.190927	0.190927	0.0017306	0.122031		0.0017306	0.0017306
114	0.0610304	0.489966	0.428936	0.428936	0.000424071	0.0299028		0.000424071	0.000424071
115	0.37411	0.472955	0.0988455	0.0988455	0.00250926	0.176937		0.00250926	0.00250926
116	0.330793	0.451096	0.120303	0.120303	0.00211617	0.149219		0.00211617	0.00211617
117	0.414444	0.404225	0.0102185	-0.0102185	0.00237582	0.167528		0.00237582	0.00237582
118	0.349357	0.436913	0.0875559	0.0875559	0.00216466	0.152639		0.00216466	0.00216466
119	0.178062	0.46287	0.284808	0.284808	0.00116884	0.0824194		0.00116884	0.00116884
120	0.155429	0.423816	0.268388	0.268388	0.000934188	0.0658732		0.000934188	0.000934188
121	0.440863	0.436931	0.0039319	-0.0039319	0.00273175	0.192626		0.00273175	0.00273175
122	0.134986	0.387505	0.252519	0.252519	0.000741806	0.0523076		0.000741806	0.000741806
123	0.313526	0.481243	0.167717	0.167717	0.00213975	0.150882		0.00213975	0.00213975
124	0.267435	0.437681	0.170246	0.170246	0.00165997	0.117051		0.00165997	0.00165997
125	0.283059	0.464488	0.181429	0.181429	0.00186456	0.131477		0.00186456	0.00186456
126	0.280868	0.515705	0.234837	0.234837	0.00205414	0.144845		0.00205414	0.00205414
127	0.316536	0.570237	0.253701	0.253701	0.00255979	0.1805		0.00255979	0.00255979
128	0.3962	0.528492	0.132292	0.132292	0.00296947	0.209389		0.00296947	0.00296947
129	0.365685	0.523648	0.157963	0.157963	0.00271564	0.19149		0.00271564	0.00271564
130	0.326188	0.5084	0.182212	0.182212	0.0023518	0.165834		0.0023518	0.0023518
131	0.454298	0.475128	0.0208303	0.0208303	0.0030611	0.21585		0.0030611	0.0030611
132	0.0782612	0.475362	0.397101	0.397101	0.000527591	0.0372025		0.000527591	0.000527591
133	0.103442	0.505499	0.402057	0.402057	0.000741552	0.0522896		0.000741552	0.000741552
134	0.0395985	0.552069	0.51247	0.51247	0.000310026	0.0218611		0.000310026	0.000310026
135	0.282401	0.520339	0.237938	0.237938	0.00208391	0.146944		0.00208391	0.00208391
136	0.0317077	0.490632	0.458924	0.458924	0.000220621	0.0155568		0.000220621	0.000220621
137	0.0605133	0.49447	0.433957	0.433957	0.000424342	0.029922		0.000424342	0.000424342
138	0.292135	0.510958	0.218823	0.218823	0.00211687	0.149269		0.00211687	0.00211687
139	0.424969	0.44383	0.0188616	0.0188616	0.00267485	0.188614		0.00267485	0.00267485
140	0.4209	0.463072	0.0421717	0.0421717	0.0027641	0.194907		0.0027641	0.0027641
141	0.0159983	0.442215	0.426216	0.426216	0.000100331	0.0070747		0.000100331	0.000100331
142	0.0725963	0.517233	0.444637	0.444637	0.000532509	0.0375493		0.000532509	0.000532509
143	0.0932783	0.501466	0.408187	0.408187	0.000663357	0.0467759		0.000663357	0.000663357
144	0.334376	0.424911	0.0905346	0.0905346	0.00201492	0.14208		0.00201492	0.00201492
145	0.327234	0.514696	0.187461	0.187461	0.00238855	0.168426		0.00238855	0.00238855
146	0.328067	0.509555	0.181488	0.181488	0.00237071	0.167168		0.00237071	0.00237071
147	0.0849071	0.485407	0.4005	0.4005	0.000584488	0.0412145		0.000584488	0.000584488
148	0.122488	0.482017	0.359529	0.359529	0.000837298	0.0590411		0.000837298	0.000837298
149	0.123859	0.485568	0.361709	0.361709	0.000852907	0.0601417		0.000852907	0.000852907
150	0.0637982	0.461386	0.397588	0.397588	0.000417444	0.0294356		0.000417444	0.000417444
151	0.127161	0.516156	0.388996	0.388996	0.000930807	0.0656348		0.000930807	0.000930807
152	0.126537	0.321764	0.195227	0.195227	0.000577404	0.040715		0.000577404	0.000577404
153	0.0782212	0.305284	0.227063	0.227063	0.000338652	0.0238797		0.000338652	0.000338652
154	0.13082	0.510179	0.379359	0.379359	0.000946506	0.0667417		0.000946506	0.000946506
155	0.284424	0.491741	0.207317	0.207317	0.00198348	0.139863		0.00198348	0.00198348
156	0.0820811	0.431269	0.349188	0.349188	0.000502015	0.035399		0.000502015	0.000502015
157	0.332489	0.532043	0.199554	0.199554	0.00250871	0.176899		0.00250871	0.00250871
158	0.0855109	0.507953	0.422442	0.422442	0.000615986	0.0434355		0.000615986	0.000615986
159	0.321578	0.502115	0.180537	0.180537	0.0022899	0.161469		0.0022899	0.0022899
160	0.35206	0.483065	0.131005	0.131005	0.00241184	0.170068		0.00241184	0.00241184
161	0.0721432	0.472234	0.40009	0.40009	0.000483146	0.0340685		0.000483146	0.000483146
162	0.314117	0.432937	0.11882	0.11882	0.0019286	0.135993		0.0019286	0.0019286
163	0.0470556	0.449929	0.402874	0.402874	0.000300249	0.0211717		0.000300249	0.000300249
164	0.0607344	0.49447	0.433735	0.433735	0.000425893	0.0300313		0.000425893	0.000425893
165	0.0318838	0.484548	0.452665	0.452665	0.000219095	0.0154493		0.000219095	0.000219095
166	0.0493287	0.38925	0.339921	0.339921	0.000272304	0.0192012		0.000272304	0.000272304
167	0.0399222	0.403537	0.363615	0.363615	0.000228467	0.0161101		0.000228467	0.000228467
168	0.118624	0.393842	0.275219	0.275219	0.00066255	0.0467189		0.00066255	0.00066255
169	0.0648444	0.345386	0.280541	0.280541	0.000317616	0.0223963		0.000317616	0.000317616
170	0.315121	0.442488	0.127366	0.127366	0.00197744	0.139437		0.00197744	0.00197744
171	0.0604645	0.425169	0.364705	0.364705	0.000364576	0.0257076		0.000364576	0.000364576
172	0.365629	0.391354	0.0257253	0.0257253	0.00202926	0.143091		0.00202926	0.00202926
173	0.108647	0.413173	0.304526	0.304526	0.000636611	0.0448899		0.000636611	0.000636611
174	0.0915954	0.399138	0.307542	0.307542	0.000518468	0.0365592		0.000518468	0.000518468
175	0.0250005	0.399492	0.374491	0.374491	0.000141639	0.00998748		0.000141639	0.000141639
176	0.280216	0.424499	0.144283	0.144283	0.00168693	0.118952		0.00168693	0.00168693
177	0.527394	0.497394	0.0299998	-0.0299998	0.00372016	0.262323		0.00372016	0.00372016
178	0.459088	0.494302	0.0352147	0.0352147	0.00321821	0.226928		0.00321821	0.00321821
179	0.150251	0.497676	0.347425	0.347425	0.00106045	0.0747763		0.00106045	0.00106045
180	0.103545	0.466536	0.362992	0.362992	0.000685078	0.0483074		0.000685078	0.000685078
181	0.523308	0.492778	0.0305294	-0.0305294	0.00365708	0.257875		0.00365708	0.00365708
182	0.362716	0.681124	0.318409	0.318409	0.00350363	0.247055		0.00350363	0.00350363
183	0.0780811	0.489371	0.41129	0.41129	0.000541889	0.0382107		0.000541889	0.000541889
184	0.402581	0.647204	0.244623	0.244623	0.00369504	0.260552		0.00369504	0.00369504
185	0.1406	0.581942	0.441342	0.441342	0.00116035	0.0818209		0.00116035	0.00116035
186	0.194656	0.498351	0.303695	0.303695	0.00137572	0.0970072		0.00137572	0.00137572
187	0.138611	0.471292	0.332681	0.332681	0.000926431	0.0653262		0.000926431	0.000926431
188	0.110113	0.545093	0.43498	0.43498	0.00085121	0.0600221		0.00085121	0.00085121
189	0.0860112	0.541406	0.455395	0.455395	0.000660395	0.046567		0.000660395	0.000660395
190	0.170074	0.551876	0.381803	0.381803	0.00133108	0.0938597		0.00133108	0.00133108
191	0.173833	0.557671	0.383838	0.383838	0.00137479	0.0969419		0.00137479	0.00137479
192	0.102758	0.489202	0.386444	0.386444	0.000712902	0.0502695		0.000712902	0.000712902
193	0.324235	0.508879	0.184643	0.184643	0.00233992	0.164996		0.00233992	0.00233992
194	0.152246	0.415307	0.263061	0.263061	0.000896686	0.0632288		0.000896686	0.000896686
195	0.337331	0.462747	0.125416	0.125416	0.00221373	0.156099		0.00221373	0.00221373
196	0.351159	0.461171	0.110013	0.110013	0.00229663	0.161944		0.00229663	0.00229663
197	0.398505	0.40083	0.00232556	0.00232556	0.00226527	0.159733		0.00226527	0.00226527
198	0.41796	0.45869	0.0407301	0.0407301	0.00271882	0.191714		0.00271882	0.00271882
199	0.0982878	0.512926	0.414638	0.414638	0.000714958	0.0504144		0.000714958	0.000714958
200	0.346236	0.45024	0.104004	0.104004	0.00221076	0.155889		0.00221076	0.00221076
201	0.300448	0.510018	0.20957	0.20957	0.0021731	0.153234		0.0021731	0.0021731
202	0.313623	0.478342	0.164719	0.164719	0.00212751	0.150019		0.00212751	0.00212751
203	0.354912	0.478615	0.123703	0.123703	0.00240898	0.169866		0.00240898	0.00240898
204	0.151052	0.481792	0.330741	0.330741	0.00103207	0.0727754		0.00103207	0.00103207
205	0.445487	0.398473	0.0470141	-0.0470141	0.00251744	0.177514		0.00251744	0.00251744
206	0.379065	0.554708	0.175643	0.175643	0.00298198	0.210271		0.00298198	0.00298198
207	0.0528524	0.569839	0.516986	0.516986	0.000427113	0.0301174		0.000427113	0.000427113
208	0.08973	0.473871	0.384141	0.384141	0.000603009	0.0425204		0.000603009	0.000603009
209	0.0418945	0.501701	0.459807	0.459807	0.000298077	0.0210185		0.000298077	0.000298077
210	0.276758	0.424825	0.148067	0.148067	0.00166738	0.117574		0.00166738	0.00166738
211	0.298556	0.446402	0.147846	0.147846	0.00189007	0.133276		0.00189007	0.00189007
212	0.272486	0.385617	0.11313	0.11313	0.00149014	0.105075		0.00149014	0.00149014
213	0.0185904	0.398163	0.379573	0.379573	0.000104973	0.00740202		0.000104973	0.000104973
214	0.0569973	0.440178	0.383181	0.383181	0.000355802	0.025089		0.000355802	0.000355802
215	0.0822203	0.407118	0.324898	0.324898	0.000474707	0.0334734		0.000474707	0.000474707
216	0.0434031	0.404394	0.360991	0.360991	0.000248915	0.017552		0.000248915	0.000248915
217	0.111012	0.385783	0.274771	0.274771	0.000607351	0.0428266		0.000607351	0.000607351
218	0.321543	0.409356	0.0878131	0.0878131	0.00186667	0.131626		0.00186667	0.00186667
219	0.3814	0.567929	0.18653	0.18653	0.00307185	0.216608		0.00307185	0.00307185
220	0.338409	0.397272	0.0588636	0.0588636	0.00190658	0.13444		0.00190658	0.00190658
221	0.269502	0.43008	0.160578	0.160578	0.00164375	0.115907		0.00164375	0.00164375
222	0.0911134	0.48119	0.390076	0.390076	0.000621762	0.0438428		0.000621762	0.000621762
223	0.333364	0.522249	0.188885	0.188885	0.002469	0.174099		0.002469	0.002469
224	0.333187	0.488959	0.155772	0.155772	0.00231039	0.162915		0.00231039	0.00231039
225	0.299895	0.445003	0.145108	0.145108	0.0018926	0.133454		0.0018926	0.0018926
226	0.373701	0.46925	0.0955495	0.0955495	0.00248688	0.175359		0.00248688	0.00248688
227	0.0950235	0.484733	0.38971	0.38971	0.00065322	0.0460611		0.00065322	0.00065322
228	0.288347	0.506522	0.218175	0.218175	0.00207128	0.146054		0.00207128	0.00207128
229	0.0929192	0.479338	0.386419	0.386419	0.000631645	0.0445397		0.000631645	0.000631645
230	0.106921	0.457434	0.350513	0.350513	0.000693615	0.0489094		0.000693615	0.000693615
231	0.0606698	0.407753	0.347083	0.347083	0.000350829	0.0247383		0.000350829	0.000350829
232	0.0285316	0.42124	0.392708	0.392708	0.000170444	0.0120186		0.000170444	0.000170444
233	0.0675367	0.404406	0.336869	0.336869	0.000387331	0.0273122		0.000387331	0.000387331
234	0.290732	0.491277	0.200545	0.200545	0.00202556	0.14283		0.00202556	0.00202556
235	0.335847	0.391766	0.0559191	0.0559191	0.00186593	0.131574		0.00186593	0.00186593
236	0.0462265	0.489758	0.443532	0.443532	0.000321069	0.0226398		0.000321069	0.000321069
237	0.343617	0.522824	0.179207	0.179207	0.00254775	0.179651		0.00254775	0.00254775
238	0.293562	0.431248	0.137687	0.137687	0.00179536	0.126598		0.00179536	0.00179536
239	0.275549	0.56716	0.291611	0.291611	0.0022163	0.15628		0.0022163	0.0022163
240	0.0462071	0.555101	0.508894	0.508894	0.000363752	0.0256496		0.000363752	0.000363752
241	0.0470358	0.566252	0.519216	0.519216	0.000377715	0.0266341		0.000377715	0.000377715
242	0.0432168	0.530256	0.487039	0.487039	0.000324985	0.0229159		0.000324985	0.000324985
243	0.0561793	0.563727	0.507548	0.507548	0.000449129	0.0316698		0.000449129	0.000449129
244	0.0586029	0.508528	0.449925	0.449925	0.000422629	0.0298012		0.000422629	0.000422629
245	0.0494415	0.483124	0.433683	0.433683	0.000338747	0.0238864		0.000338747	0.000338747
246	0.0487544	0.497956	0.449201	0.449201	0.000344295	0.0242776		0.000344295	0.000344295
247	0.0486038	0.500171	0.451567	0.451567	0.000344758	0.0243102		0.000344758	0.000344758
248	0.0331085	0.498232	0.465124	0.465124	0.000233936	0.0164957		0.000233936	0.000233936
249	0.0396001	0.482219	0.442619	0.442619	0.000270811	0.0190959		0.000270811	0.000270811
250	0.0554306	0.572274	0.516844	0.516844	0.000449862	0.0317215		0.000449862	0.000449862
251	0.0485002	0.574512	0.526012	0.526012	0.000395156	0.027864		0.000395156	0.000395156
252	0.0150989	0.547689	0.53259	0.53259	0.000117275	0.00826953		0.000117275	0.000117275
253	0.021359	0.450139	0.42878	0.42878	0.000136349	0.00961451		0.000136349	0.000136349
254	0.0238626	0.400847	0.376984	0.376984	0.000135651	0.00956525		0.000135651	0.000135651
255	0.0540709	0.430256	0.376185	0.376185	0.000329926	0.0232643		0.000329926	0.000329926
256	0.359894	0.501996	0.142101	0.142101	0.00256213	0.180665		0.00256213	0.00256213
257	0.11935	0.569765	0.450415	0.450415	0.000964371	0.0680015		0.000964371	0.000964371
258	0.286195	0.39448	0.108285	0.108285	0.00160108	0.112898		0.00160108	0.00160108
259	0.341907	0.457185	0.115279	0.115279	0.0022168	0.156315		0.0022168	0.0022168
260	0.340707	0.48069	0.139983	0.139983	0.00232259	0.163775		0.00232259	0.00232259
261	0.343555	0.420976	0.0774205	0.0774205	0.00205106	0.144628		0.00205106	0.00205106
262	0.349178	0.470667	0.121489	0.121489	0.0023307	0.164347		0.0023307	0.0023307
263	0.280774	0.404719	0.123946	0.123946	0.00161152	0.113634		0.00161152	0.00161152
264	0.39657	0.440476	0.0439065	0.0439065	0.00247724	0.17468		0.00247724	0.00247724
265	0.0821529	0.428594	0.346441	0.346441	0.000499338	0.0352102		0.000499338	0.000499338
266	0.0520751	0.501846	0.449771	0.449771	0.000370618	0.0261337		0.000370618	0.000370618
267	0.1582	0.499159	0.340959	0.340959	0.00111988	0.078967		0.00111988	0.00111988
268	0.0528801	0.431775	0.378895	0.378895	0.000323799	0.0228323		0.000323799	0.000323799
269	0.0790234	0.421506	0.342483	0.342483	0.000472373	0.0333089		0.000472373	0.000472373
270	0.319774	0.387719	0.0679447	0.0679447	0.00175827	0.123983		0.00175827	0.00175827
271	0.338228	0.449469	0.111241	0.111241	0.00215593	0.152023		0.00215593	0.00215593
272	0.116246	0.48848	0.372234	0.372234	0.000805289	0.056784		0.000805289	0.000805289
273	0.0313532	0.456575	0.425222	0.425222	0.000203011	0.0143151		0.000203011	0.000203011
274	0.0249407	0.306214	0.281273	0.281273	0.000108308	0.00763718		0.000108308	0.000108308
275	0.0319847	0.300366	0.268381	0.268381	0.000136244	0.00960712		0.000136244	0.000136244
276	0.326945	0.394274	0.0673289	0.0673289	0.0018281	0.128906		0.0018281	0.0018281
277	0.0709854	0.393151	0.322165	0.322165	0.00039578	0.027908		0.00039578	0.00039578
278	0.288527	0.350314	0.0617872	0.0617872	0.00143341	0.101075		0.00143341	0.00143341
279	0.0761257	0.428679	0.352554	0.352554	0.000462796	0.0326335		0.000462796	0.000462796
280	0.100908	0.440653	0.339745	0.339745	0.000630594	0.0444656		0.000630594	0.000630594
281	0.0783084	0.467821	0.389513	0.389513	0.000519533	0.0366343		0.000519533	0.000519533
282	0.0851834	0.464131	0.378948	0.378948	0.000560688	0.0395363		0.000560688	0.000560688
283	0.206237	0.471219	0.264981	0.264981	0.00137821	0.097183		0.00137821	0.00137821
284	0.390864	0.496832	0.105968	0.105968	0.00275398	0.194194		0.00275398	0.00275398
285	0.505722	0.527984	0.0222628	0.0222628	0.00378668	0.267013		0.00378668	0.00378668
286	0.0769865	0.467288	0.390301	0.390301	0.000510181	0.0359748		0.000510181	0.000510181
287	0.309262	0.525778	0.216516	0.216516	0.00230597	0.162603		0.00230597	0.00230597
288	0.0542118	0.469781	0.415569	0.415569	0.000361173	0.0254677		0.000361173	0.000361173
289	0.375069	0.438257	0.0631877	0.0631877	0.00233112	0.164377		0.00233112	0.00233112
290	0.0850592	0.508666	0.423607	0.423607	0.000613592	0.0432667		0.000613592	0.000613592
291	0.0821567	0.571612	0.489456	0.489456	0.000665994	0.0469618		0.000665994	0.000665994
292	0.0587987	0.526437	0.467638	0.467638	0.000438975	0.0309538		0.000438975	0.000438975
293	0.106068	0.493749	0.387681	0.387681	0.000742709	0.0523712		0.000742709	0.000742709
294	0.145052	0.698381	0.553329	0.553329	0.00143662	0.101302		0.00143662	0.00143662
295	0.0357283	0.532908	0.49718	0.49718	0.000270016	0.0190399		0.000270016	0.000270016
296	0.281658	0.484319	0.202661	0.202661	0.00193455	0.136412		0.00193455	0.00193455
297	0.281869	0.582622	0.300753	0.300753	0.00232895	0.164223		0.00232895	0.00232895
298	0.272533	0.362379	0.0898457	0.0898457	0.00140058	0.0987603		0.00140058	0.00140058
299	0.284641	0.439177	0.154536	0.154536	0.00177281	0.125008		0.00177281	0.00177281
300	0.0591073	0.509819	0.450712	0.450712	0.000427349	0.030134		0.000427349	0.000427349
301	0.0888427	0.480745	0.391902	0.391902	0.000605707	0.0427107		0.000605707	0.000605707
302	0.130197	0.468993	0.338796	0.338796	0.000865949	0.0610614		0.000865949	0.000865949
303	0.31453	0.43505	0.12052	0.12052	0.00194056	0.136837		0.00194056	0.00194056
304	0.059147	0.570879	0.511732	0.511732	0.000478854	0.0337658		0.000478854	0.000478854
305	0.285883	0.45196	0.166077	0.166077	0.00183238	0.129208		0.00183238	0.00183238
306	0.0265783	0.356738	0.33016	0.33016	0.000134463	0.00948149		0.000134463	0.000134463
307	0.0373435	0.415522	0.378179	0.378179	0.000220057	0.015517		0.000220057	0.000220057
308	0.0682337	0.527805	0.459571	0.459571	0.000510738	0.0360141		0.000510738	0.000510738
309	0.101575	0.509899	0.408324	0.408324	0.000734507	0.0517929		0.000734507	0.000734507
310	0.0965426	0.498105	0.401562	0.401562	0.00068197	0.0480883		0.00068197	0.00068197
311	0.0620562	0.473958	0.411902	0.411902	0.00041711	0.029412		0.00041711	0.00041711
312	0.042692	0.478928	0.436236	0.436236	0.000289963	0.0204464		0.000289963	0.000289963
313	0.0688027	0.470455	0.401652	0.401652	0.000459039	0.0323686		0.000459039	0.000459039
314	0.0566004	0.466176	0.409575	0.409575	0.000374193	0.0263858		0.000374193	0.000374193
315	0.0358269	0.436919	0.401092	0.401092	0.000221991	0.0156534		0.000221991	0.000221991
316	0.104156	0.472849	0.368693	0.368693	0.000698447	0.0492502		0.000698447	0.000698447
317	0.0786828	0.452721	0.374038	0.374038	0.000505169	0.0356214		0.000505169	0.000505169
318	0.0911479	0.421819	0.330671	0.330671	0.000545254	0.0384479		0.000545254	0.000545254
319	0.085062	0.466518	0.381456	0.381456	0.000562769	0.039683		0.000562769	0.000562769
320	0.0396994	0.521631	0.481931	0.481931	0.000293679	0.0207084		0.000293679	0.000293679
321	0.0628175	0.455714	0.392896	0.392896	0.000405974	0.0286268		0.000405974	0.000405974
322	0.0476732	0.476971	0.429298	0.429298	0.000322472	0.0227387		0.000322472	0.000322472
323	0.0734067	0.397662	0.324256	0.324256	0.000413977	0.0291911		0.000413977	0.000413977
324	0.294561	0.444526	0.149965	0.149965	0.00185694	0.13094		0.00185694	0.00185694
325	0.0414383	0.481129	0.439691	0.439691	0.000282741	0.0199372		0.000282741	0.000282741
326	0.324247	0.479748	0.155502	0.155502	0.00220605	0.155557		0.00220605	0.00220605
327	0.295065	0.437108	0.142043	0.142043	0.00182908	0.128975		0.00182908	0.00182908
328	0.0532159	0.47186	0.418644	0.418644	0.000356107	0.0251105		0.000356107	0.000356107
329	0.353085	0.537342	0.184257	0.184257	0.00269065	0.189728		0.00269065	0.00269065
330	0.106101	0.473773	0.367672	0.367672	0.000712879	0.0502678		0.000712879	0.000712879
331	0.0675254	0.450529	0.383003	0.383003	0.000431435	0.0304221		0.000431435	0.000431435
332	0.497456	0.504234	0.00677716	0.00677716	0.00355723	0.250834		0.00355723	0.00355723
333	0.0884836	0.473912	0.385428	0.385428	0.000594684	0.0419335		0.000594684	0.000594684
334	0.0756516	0.456984	0.381332	0.381332	0.00049028	0.0345715		0.00049028	0.00049028
335	0.393741	0.416277	0.022537	0.022537	0.00232444	0.163905		0.00232444	0.00232444
336	0.272152	0.435507	0.163355	0.163355	0.00168086	0.118524		0.00168086	0.00168086
337	0.406677	0.452524	0.0458471	0.0458471	0.00260986	0.184031		0.00260986	0.00260986
338	0.308327	0.486418	0.178091	0.178091	0.0021269	0.149976		0.0021269	0.0021269
339	0.328903	0.411533	0.08263	0.08263	0.00191954	0.135354		0.00191954	0.00191954
340	0.315058	0.44112	0.126062	0.126062	0.00197094	0.138979		0.00197094	0.00197094
341	0.279239	0.534246	0.255007	0.255007	0.00211565	0.149182		0.00211565	0.00211565
342	0.0616758	0.397508	0.335832	0.335832	0.000347685	0.0245166		0.000347685	0.000347685
343	0.316593	0.465754	0.149161	0.149161	0.00209115	0.147455		0.00209115	0.00209115
344	0.0655057	0.433742	0.368236	0.368236	0.000402936	0.0284126		0.000402936	0.000402936
345	0.280229	0.450104	0.169876	0.169876	0.00178876	0.126132		0.00178876	0.00178876
346	0.303054	0.378011	0.0749577	0.0749577	0.00162461	0.114558		0.00162461	0.00162461
347	0.0575634	0.381753	0.32419	0.32419	0.000311641	0.021975		0.000311641	0.000311641
348	0.326942	0.439255	0.112313	0.112313	0.00203663	0.143611		0.00203663	0.00203663
349	0.321997	0.422189	0.100192	0.100192	0.0019279	0.135944		0.0019279	0.0019279
350	0.319073	0.432015	0.112941	0.112941	0.00195485	0.137844		0.00195485	0.00195485
351	0.304052	0.438619	0.134568	0.134568	0.0018913	0.133363		0.0018913	0.0018913
352	0.0818343	0.433245	0.351411	0.351411	0.000502799	0.0354543		0.000502799	0.000502799
353	0.277804	0.445156	0.167352	0.167352	0.00175379	0.123666		0.00175379	0.00175379
354	0.3624	0.453245	0.0908451	0.0908451	0.00232942	0.164256		0.00232942	0.00232942
355	0.364093	0.390044	0.0259515	0.0259515	0.00201396	0.142012		0.00201396	0.00201396
356	0.284316	0.400385	0.116069	0.116069	0.00161438	0.113836		0.00161438	0.00161438
357	0.289388	0.410724	0.121337	0.121337	0.00168561	0.118859		0.00168561	0.00168561
358	0.274067	0.430738	0.156671	0.156671	0.00167415	0.118051		0.00167415	0.00167415
359	0.0325163	0.44683	0.414313	0.414313	0.000206048	0.0145292		0.000206048	0.000206048
360	0.0348654	0.414461	0.379595	0.379595	0.000204929	0.0144503		0.000204929	0.000204929
361	0.0415351	0.42097	0.379435	0.379435	0.000247966	0.017485		0.000247966	0.000247966
362	0.276671	0.446398	0.169727	0.169727	0.00175151	0.123505		0.00175151	0.00175151
363	0.0313303	0.370418	0.339088	0.339088	0.000164582	0.0116053		0.000164582	0.000164582
364	0.276459	0.411466	0.135007	0.135007	0.00161321	0.113754		0.00161321	0.00161321
365	0.0212833	0.45584	0.434556	0.434556	0.000137587	0.00970175		0.000137587	0.000137587
366	0.0433821	0.406647	0.363265	0.363265	0.000250181	0.0176412		0.000250181	0.000250181
367	0.0469306	0.484377	0.437446	0.437446	0.000322378	0.0227321		0.000322378	0.000322378
368	0.033754	0.429229	0.395475	0.395475	0.000205466	0.0144882		0.000205466	0.000205466
369	0.0368072	0.434148	0.397341	0.397341	0.000226619	0.0159798		0.000226619	0.000226619
370	0.059895	0.413166	0.353271	0.353271	0.000350946	0.0247466		0.000350946	0.000350946
371	0.0405266	0.492716	0.45219	0.45219	0.00028318	0.0199681		0.00028318	0.00028318
372	0.335644	0.547548	0.211904	0.211904	0.00260632	0.183781		0.00260632	0.00260632
373	0.138591	0.444277	0.305685	0.305685	0.000873202	0.0615728		0.000873202	0.000873202
374	0.369795	0.487271	0.117476	0.117476	0.00255539	0.18019		0.00255539	0.00255539
375	0.34135	0.474977	0.133627	0.133627	0.00229931	0.162133		0.00229931	0.00229931
376	0.0284939	0.4121	0.383606	0.383606	0.000166526	0.0117424		0.000166526	0.000166526
377	0.316641	0.426736	0.110095	0.110095	0.00191625	0.135122		0.00191625	0.00191625
378	0.0411206	0.406613	0.365493	0.365493	0.000237119	0.0167202		0.000237119	0.000237119
379	0.325585	0.444422	0.118837	0.118837	0.00205204	0.144697		0.00205204	0.00205204
380	0.307419	0.477283	0.169864	0.169864	0.00208081	0.146726		0.00208081	0.00208081
381	0.0322031	0.412093	0.37989	0.37989	0.000188199	0.0132707		0.000188199	0.000188199
382	0.321093	0.458068	0.136975	0.136975	0.00208586	0.147082		0.00208586	0.00208586
383	0.0746061	0.548283	0.473676	0.473676	0.000580102	0.0409052		0.000580102	0.000580102
384	0.0595573	0.529176	0.469618	0.469618	0.000446951	0.0315163		0.000446951	0.000446951
385	0.0674919	0.529056	0.461564	0.461564	0.000506383	0.035707		0.000506383	0.000506383
386	0.0874725	0.529498	0.442025	0.442025	0.000656843	0.0463165		0.000656843	0.000656843
387	0.0898331	0.496429	0.406595	0.406595	0.000632439	0.0445957		0.000632439	0.000632439
388	0.0781096	0.532799	0.45469	0.45469	0.000590192	0.0416167		0.000590192	0.000590192
389	0.109495	0.509598	0.400103	0.400103	0.00079131	0.0557983		0.00079131	0.00079131
390	0.0596722	0.533403	0.473731	0.473731	0.000451392	0.0318294		0.000451392	0.000451392
391	0.0501279	0.542781	0.492653	0.492653	0.00038586	0.0272085		0.00038586	0.00038586
392	0.0601749	0.499619	0.439444	0.439444	0.000426364	0.0300645		0.000426364	0.000426364
393	0.0823493	0.479552	0.397203	0.397203	0.000560043	0.0394908		0.000560043	0.000560043
394	0.0824373	0.436258	0.353821	0.353821	0.000510027	0.0359639		0.000510027	0.000510027
395	0.0754151	0.496047	0.420632	0.420632	0.000530526	0.0374094		0.000530526	0.000530526
396	0.333827	0.485282	0.151454	0.151454	0.00229742	0.162		0.00229742	0.00229742
397	0.346254	0.501232	0.154978	0.154978	0.00246127	0.173554		0.00246127	0.00246127
398	0.303397	0.494659	0.191262	0.191262	0.00212835	0.150078		0.00212835	0.00212835
399	0.313687	0.444041	0.130354	0.130354	0.00197535	0.13929		0.00197535	0.00197535
400	0.101128	0.473446	0.372318	0.372318	0.000678996	0.0478786		0.000678996	0.000678996
401	0.106069	0.44267	0.336601	0.336601	0.000665876	0.0469534		0.000665876	0.000665876
402	0.0589092	0.455069	0.39616	0.39616	0.000380177	0.0268077		0.000380177	0.000380177
403	0.299094	0.526051	0.226956	0.226956	0.00223132	0.157339		0.00223132	0.00223132
404	0.0439483	0.512722	0.468774	0.468774	0.000319558	0.0225333		0.000319558	0.000319558
405	0.032148	0.480263	0.448115	0.448115	0.000218957	0.0154395		0.000218957	0.000218957
406	0.0566045	0.468549	0.411944	0.411944	0.000376124	0.0265219		0.000376124	0.000376124
407	0.0983579	0.428839	0.330481	0.330481	0.000598176	0.0421797		0.000598176	0.000598176
408	0.0526831	0.439295	0.386612	0.386612	0.000328211	0.0231434		0.000328211	0.000328211
409	0.0642467	0.49124	0.426993	0.426993	0.000447579	0.0315605		0.000447579	0.000447579
410	0.0840132	0.499793	0.415779	0.415779	0.000595474	0.0419892		0.000595474	0.000595474
411	0.0738703	0.50073	0.426859	0.426859	0.000524564	0.036989		0.000524564	0.000524564
412	0.045391	0.446072	0.400681	0.400681	0.000287144	0.0202476		0.000287144	0.000287144
413	0.0314751	0.368255	0.33678	0.33678	0.000164377	0.0115909		0.000164377	0.000164377
414	0.033234	0.407092	0.373858	0.373858	0.000191867	0.0135293		0.000191867	0.000191867
415	0.0339431	0.38016	0.346217	0.346217	0.000182996	0.0129038		0.000182996	0.000182996
416	0.28753	0.381356	0.0938259	0.0938259	0.00155503	0.109651		0.00155503	0.00155503
417	0.0812666	0.430464	0.349198	0.349198	0.000496107	0.0349824		0.000496107	0.000496107
418	0.113397	0.408353	0.294956	0.294956	0.000656692	0.0463059		0.000656692	0.000656692
419	0.0233368	0.343061	0.319724	0.319724	0.000113537	0.00800594		0.000113537	0.000113537
420	0.0418539	0.367545	0.325691	0.325691	0.000218159	0.0153832		0.000218159	0.000218159
421	0.0548073	0.44791	0.393103	0.393103	0.000348141	0.0245487		0.000348141	0.000348141
422	0.0317176	0.43513	0.403413	0.403413	0.000195725	0.0138013		0.000195725	0.000195725
423	0.0819491	0.536905	0.454956	0.454956	0.000623975	0.0439989		0.000623975	0.000623975
424	0.287591	0.51445	0.226859	0.226859	0.00209818	0.147951		0.00209818	0.00209818
425	0.0781577	0.489783	0.411625	0.411625	0.000542876	0.0382803		0.000542876	0.000542876
426	0.291142	0.453879	0.162737	0.162737	0.001874	0.132143		0.001874	0.001874
427	0.0978609	0.365428	0.267567	0.267567	0.00050715	0.0357611		0.00050715	0.00050715
428	0.0465286	0.413191	0.366663	0.366663	0.000272644	0.0192252		0.000272644	0.000272644
429	0.064649	0.523108	0.458459	0.458459	0.000479599	0.0338184		0.000479599	0.000479599
430	0.0291722	0.589342	0.560169	0.560169	0.000243816	0.0171924		0.000243816	0.000243816
431	0.0309311	0.438476	0.407545	0.407545	0.000192339	0.0135626		0.000192339	0.000192339
432	0.0510204	0.477096	0.426075	0.426075	0.000345203	0.0243416		0.000345203	0.000345203
433	0.0285572	0.536926	0.508369	0.508369	0.000217448	0.0153331		0.000217448	0.000217448
434	0.274902	0.415763	0.140861	0.140861	0.00162087	0.114294		0.00162087	0.00162087
435	0.0550295	0.527981	0.472952	0.472952	0.000412041	0.0290546		0.000412041	0.000412041
436	0.0653625	0.546097	0.480734	0.480734	0.000506202	0.0356943		0.000506202	0.000506202
437	0.0638285	0.500844	0.437015	0.437015	0.000453359	0.0319681		0.000453359	0.000453359
438	0.0384961	0.477224	0.438728	0.438728	0.000260534	0.0183713		0.000260534	0.000260534
439	0.0378164	0.512093	0.474276	0.474276	0.000274634	0.0193655		0.000274634	0.000274634
440	0.077738	0.462452	0.384714	0.384714	0.00050983	0.0359501		0.00050983	0.00050983
441	0.0248787	0.540301	0.515422	0.515422	0.000190629	0.013442		0.000190629	0.000190629
442	0.0501044	0.5539	0.503796	0.503796	0.00039358	0.0277528		0.00039358	0.00039358
443	0.0427407	0.492267	0.449527	0.449527	0.000298379	0.0210399		0.000298379	0.000298379
444	0.289192	0.45515	0.165958	0.165958	0.00186667	0.131626		0.00186667	0.00186667
445	0.0629758	0.436774	0.373798	0.373798	0.000390082	0.0275062		0.000390082	0.000390082
446	0.271112	0.454511	0.183398	0.183398	0.00174751	0.123223		0.00174751	0.00174751
447	0.324837	0.507392	0.182555	0.182555	0.00233741	0.16482		0.00233741	0.00233741
448	0.381711	0.42614	0.0444292	0.0444292	0.00230681	0.162662		0.00230681	0.00230681
449	0.0236256	0.509291	0.485665	0.485665	0.000170637	0.0120323		0.000170637	0.000170637
450	0.0857423	0.408497	0.322755	0.322755	0.000496718	0.0350255		0.000496718	0.000496718
451	0.111459	0.472607	0.361148	0.361148	0.000747031	0.052676		0.000747031	0.000747031
452	0.0608374	0.571728	0.510891	0.510891	0.000493272	0.0347825		0.000493272	0.000493272
453	0.0297046	0.480383	0.450678	0.450678	0.000202366	0.0142696		0.000202366	0.000202366
454	0.305332	0.440868	0.135536	0.135536	0.001909	0.134611		0.001909	0.001909
455	0.0261257	0.42743	0.401304	0.401304	0.000158364	0.0111669		0.000158364	0.000158364
456	0.0513218	0.389066	0.337744	0.337744	0.000283172	0.0199676		0.000283172	0.000283172
457	0.0463019	0.390286	0.343984	0.343984	0.000256275	0.018071		0.000256275	0.000256275
458	0.0413228	0.390626	0.349303	0.349303	0.000228916	0.0161418		0.000228916	0.000228916
459	0.03519	0.391975	0.356785	0.356785	0.000195616	0.0137936		0.000195616	0.000195616
460	0.032372	0.408674	0.376302	0.376302	0.000187617	0.0132296		0.000187617	0.000187617
461	0.0560181	0.441713	0.385695	0.385695	0.000350909	0.0247439		0.000350909	0.000350909
462	0.0322476	0.459964	0.427716	0.427716	0.000210352	0.0148328		0.000210352	0.000210352
463	0.0509348	0.441008	0.390073	0.390073	0.000318556	0.0224626		0.000318556	0.000318556
464	0.0217884	0.427401	0.405613	0.405613	0.000132065	0.0093124		0.000132065	0.000132065
465	0.0251772	0.452769	0.427592	0.427592	0.000161663	0.0113995		0.000161663	0.000161663
466	0.0191939	0.416519	0.397326	0.397326	0.000113377	0.00799465		0.000113377	0.000113377
467	0.0129977	0.438893	0.425895	0.425895	8.09002e-05	0.00570458		8.09002e-05	8.09002e-05
468	0.0325108	0.442802	0.410291	0.410291	0.000204156	0.0143958		0.000204156	0.000204156
469	0.0249936	0.457447	0.432454	0.432454	0.000162142	0.0114333		0.000162142	0.000162142
470	0.0343455	0.46048	0.426134	0.426134	0.000224288	0.0158154		0.000224288	0.000224288
471	0.0187598	0.492907	0.474147	0.474147	0.000131135	0.00924682		0.000131135	0.000131135
472	0.0442077	0.451753	0.407546	0.407546	0.000283221	0.019971		0.000283221	0.000283221
473	0.0558077	0.470486	0.414679	0.414679	0.000372364	0.0262568		0.000372364	0.000372364
474	0.0599196	0.471096	0.411177	0.411177	0.000400317	0.0282279		0.000400317	0.000400317
475	0.0358448	0.442153	0.406308	0.406308	0.000224763	0.0158489		0.000224763	0.000224763
476	0.055868	0.488872	0.433004	0.433004	0.000387333	0.0273123		0.000387333	0.000387333
477	0.0236893	0.457247	0.433558	0.433558	0.000153613	0.0108318		0.000153613	0.000153613
478	0.022653	0.510407	0.487754	0.487754	0.000163971	0.0115622		0.000163971	0.000163971
479	0.0640008	0.490759	0.426758	0.426758	0.00044543	0.031409		0.00044543	0.00044543
480	0.0295485	0.431894	0.402346	0.402346	0.000180983	0.0127618		0.000180983	0.000180983
481	0.0534527	0.424774	0.371321	0.371321	0.000321998	0.0227053		0.000321998	0.000321998
482	0.0407497	0.427992	0.387242	0.387242	0.000247335	0.0174405		0.000247335	0.000247335
483	0.0317611	0.43985	0.408089	0.408089	0.000198119	0.0139701		0.000198119	0.000198119
484	0.0329939	0.441864	0.40887	0.40887	0.000206751	0.0145788		0.000206751	0.000206751
485	0.0380925	0.447267	0.409175	0.409175	0.00024162	0.0170375		0.00024162	0.00024162
486	0.0377423	0.435911	0.398169	0.398169	0.00023332	0.0164523		0.00023332	0.00023332
487	0.0559651	0.424041	0.368076	0.368076	0.000336551	0.0237315		0.000336551	0.000336551
488	0.0234242	0.429879	0.406455	0.406455	0.000142803	0.0100696		0.000142803	0.000142803
489	0.0401327	0.428098	0.387965	0.387965	0.00024365	0.0171807		0.00024365	0.00024365
490	0.160008	0.467067	0.30706	0.30706	0.00105985	0.0747344		0.00105985	0.00105985
491	0.0399322	0.46431	0.424378	0.424378	0.00026294	0.0185409		0.00026294	0.00026294
492	0.036924	0.439799	0.402875	0.402875	0.000230297	0.0162392		0.000230297	0.000230297
493	0.0311024	0.273753	0.242651	0.242651	0.000120748	0.0085144		0.000120748	0.000120748
494	0.0777603	0.416782	0.339022	0.339022	0.000459614	0.0324091		0.000459614	0.000459614
495	0.046721	0.375419	0.328698	0.328698	0.000248745	0.01754		0.000248745	0.000248745
496	0.0295302	0.455806	0.426276	0.426276	0.000190885	0.01346		0.000190885	0.000190885
497	0.0694298	0.451288	0.381858	0.381858	0.00044435	0.0313329		0.00044435	0.00044435
498	0.0621525	0.408805	0.346653	0.346653	0.00036033	0.0254083		0.00036033	0.00036033
499	0.0393068	0.440499	0.401192	0.401192	0.000245549	0.0173146		0.000245549	0.000245549
500	0.0300842	0.393243	0.363159	0.363159	0.000167774	0.0118304		0.000167774	0.000167774
501	0.14857	0.451532	0.302962	0.302962	0.000951357	0.0670838		0.000951357	0.000951357
502	0.0692696	0.460093	0.390823	0.390823	0.000451974	0.0318704		0.000451974	0.000451974
503	0.063089	0.45261	0.389521	0.389521	0.000404952	0.0285547		0.000404952	0.000404952
504	0.0321051	0.445838	0.413732	0.413732	0.000202991	0.0143137		0.000202991	0.000202991
505	0.0329141	0.404752	0.371838	0.371838	0.000188928	0.0133221		0.000188928	0.000188928
506	0.0475254	0.369159	0.321633	0.321633	0.000248808	0.0175444		0.000248808	0.000248808
507	0.0739894	0.388883	0.314893	0.314893	0.000408051	0.0287732		0.000408051	0.000408051
508	0.0370761	0.412399	0.375323	0.375323	0.000216839	0.0152901		0.000216839	0.000216839
509	0.0348968	0.425978	0.391081	0.391081	0.000210814	0.0148653		0.000210814	0.000210814
510	0.0337923	0.426422	0.392629	0.392629	0.000204354	0.0144098		0.000204354	0.000204354
511	0.0476388	0.454435	0.406796	0.406796	0.000307014	0.0216487		0.000307014	0.000307014
512	0.0943102	0.421232	0.326922	0.326922	0.000563386	0.0397265		0.000563386	0.000563386
513	0.0824832	0.400186	0.317702	0.317702	0.000468115	0.0330086		0.000468115	0.000468115
514	0.0919145	0.385317	0.293402	0.293402	0.000502259	0.0354162		0.000502259	0.000502259
515	0.0183242	0.467692	0.449368	0.449368	0.000121537	0.00857006		0.000121537	0.000121537
516	0.0365024	0.447863	0.41136	0.41136	0.000231842	0.0163481		0.000231842	0.000231842
517	0.0486789	0.453924	0.405246	0.405246	0.000313365	0.0220965		0.000313365	0.000313365
518	0.072591	0.397964	0.325373	0.325373	0.000409687	0.0288886		0.000409687	0.000409687
519	0.0305376	0.381853	0.351316	0.351316	0.00016537	0.0116609		0.00016537	0.00016537
520	0.063121	0.393029	0.329908	0.329908	0.000351823	0.0248084		0.000351823	0.000351823
521	0.0242368	0.400987	0.37675	0.37675	0.000137826	0.00971863		0.000137826	0.000137826
522	0.0160659	0.413487	0.397421	0.397421	9.4209e-05	0.00664304		9.4209e-05	9.4209e-05
523	0.0393926	0.420089	0.380696	0.380696	0.000234683	0.0165484		0.000234683	0.000234683
524	0.0642138	0.484468	0.420254	0.420254	0.000441183	0.0311095		0.000441183	0.000441183
525	0.0385999	0.397332	0.358732	0.358732	0.000217503	0.015337		0.000217503	0.000217503
526	0.0371978	0.430689	0.393491	0.393491	0.000227199	0.0160207		0.000227199	0.000227199
527	0.0657002	0.424518	0.358818	0.358818	0.000395538	0.0278909		0.000395538	0.000395538
528	0.0599612	0.443793	0.383832	0.383832	0.000377378	0.0266103		0.000377378	0.000377378
529	0.052007	0.437098	0.385092	0.385092	0.000322379	0.0227322		0.000322379	0.000322379
530	0.0161095	0.476251	0.460142	0.460142	0.000108804	0.00767215		0.000108804	0.000108804
531	0.0456865	0.47057	0.424883	0.424883	0.000304886	0.0214987		0.000304886	0.000304886
532	0.0662812	0.43868	0.372399	0.372399	0.000412348	0.0290763		0.000412348	0.000412348
533	0.0681126	0.429056	0.360944	0.360944	0.000414445	0.0292241		0.000414445	0.000414445
534	0.0519008	0.443023	0.391122	0.391122	0.000326081	0.0229933		0.000326081	0.000326081
535	0.0214247	0.476781	0.455357	0.455357	0.000144864	0.0102149		0.000144864	0.000144864
536	0.0229533	0.483091	0.460138	0.460138	0.000157254	0.0110886		0.000157254	0.000157254
537	0.0733701	0.454864	0.381494	0.381494	0.000473288	0.0333734		0.000473288	0.000473288
538	0.0718663	0.399658	0.327792	0.327792	0.000407324	0.028722		0.000407324	0.000407324
539	0.0678152	0.416456	0.348641	0.348641	0.000400518	0.0282421		0.000400518	0.000400518
540	0.0816845	0.454987	0.373302	0.373302	0.000527065	0.0371654		0.000527065	0.000527065
541	0.0808553	0.415006	0.334151	0.334151	0.00047587	0.0335554		0.00047587	0.00047587
542	0.0535961	0.416243	0.362647	0.362647	0.000316377	0.022309		0.000316377	0.000316377
543	0.0216866	0.432986	0.411299	0.411299	0.000133165	0.00939		0.000133165	0.000133165
544	0.0938865	0.430964	0.337077	0.337077	0.000573812	0.0404617		0.000573812	0.000573812
545	0.0311779	0.408489	0.377311	0.377311	0.000180614	0.0127358		0.000180614	0.000180614
546	0.0555757	0.402868	0.347292	0.347292	0.000317521	0.0223896		0.000317521	0.000317521
547	0.0776161	0.421084	0.343468	0.343468	0.000463495	0.0326828		0.000463495	0.000463495
548	0.223297	0.420916	0.197619	0.197619	0.00133292	0.0939892		0.00133292	0.00133292
549	0.017303	0.439669	0.422366	0.422366	0.000107888	0.0076076		0.000107888	0.000107888
550	0.0581972	0.458803	0.400606	0.400606	0.000378664	0.026701		0.000378664	0.000378664
551	0.0613729	0.4413	0.379927	0.379927	0.000384093	0.0270839		0.000384093	0.000384093
552	0.0183221	0.446249	0.427927	0.427927	0.000115952	0.00817625		0.000115952	0.000115952
553	0.0388702	0.466265	0.427395	0.427395	0.000257025	0.0181238		0.000257025	0.000257025
554	0.0489336	0.446028	0.397095	0.397095	0.000309524	0.0218258		0.000309524	0.000309524
555	0.0584107	0.425992	0.367582	0.367582	0.000352874	0.0248825		0.000352874	0.000352874
556	0.0627386	0.465337	0.402599	0.402599	0.000414027	0.0291946		0.000414027	0.000414027
557	0.116644	0.45069	0.334046	0.334046	0.000745533	0.0525704		0.000745533	0.000745533
558	0.0904761	0.469343	0.378867	0.378867	0.000602213	0.0424644		0.000602213	0.000602213
559	0.0438693	0.467397	0.423528	0.423528	0.000290785	0.0205044		0.000290785	0.000290785
560	0.0703552	0.412198	0.341843	0.341843	0.00041127	0.0290002		0.00041127	0.00041127
561	0.0228268	0.440135	0.417308	0.417308	0.000142481	0.0100469		0.000142481	0.000142481
562	0.0580222	0.439676	0.381654	0.381654	0.000361787	0.025511		0.000361787	0.000361787
563	0.0108286	0.460388	0.449559	0.449559	7.07003e-05	0.00498535		7.07003e-05	7.07003e-05
564	0.0572028	0.460173	0.402971	0.402971	0.000373305	0.0263232		0.000373305	0.000373305
565	0.0176867	0.447883	0.430196	0.430196	0.000112341	0.00792157		0.000112341	0.000112341
566	0.0202543	0.430502	0.410248	0.410248	0.000123657	0.0087195		0.000123657	0.000123657
567	0.0321098	0.390656	0.358547	0.358547	0.000177893	0.0125439		0.000177893	0.000177893
568	0.0251851	0.473613	0.448428	0.448428	0.000169158	0.011928		0.000169158	0.000169158
569	0.029381	0.440396	0.411015	0.411015	0.0001835	0.0129393		0.0001835	0.0001835
570	0.0291004	0.474264	0.445164	0.445164	0.000195724	0.0138013		0.000195724	0.000195724
571	0.05791	0.434676	0.376766	0.376766	0.000356981	0.0251721		0.000356981	0.000356981
572	0.295782	0.419338	0.123556	0.123556	0.00175898	0.124032		0.00175898	0.00175898
573	0.126201	0.442384	0.316182	0.316182	0.000791752	0.0558295		0.000791752	0.000791752
574	0.0404071	0.43943	0.399022	0.399022	0.00025181	0.0177561		0.00025181	0.00025181
575	0.11293	0.447755	0.334825	0.334825	0.00071709	0.0505648		0.00071709	0.00071709
576	0.0689601	0.444981	0.376021	0.376021	0.000435176	0.0306859		0.000435176	0.000435176
577	0.0752295	0.444143	0.368914	0.368914	0.000473846	0.0334127		0.000473846	0.000473846
578	0.0713285	0.406081	0.334753	0.334753	0.000410773	0.0289652		0.000410773	0.000410773
579	0.0674234	0.408969	0.341546	0.341546	0.000391045	0.0275741		0.000391045	0.000391045
580	0.0668217	0.383434	0.316612	0.316612	0.000363357	0.0256217		0.000363357	0.000363357
581	0.0332472	0.454397	0.42115	0.42115	0.000214248	0.0151074		0.000214248	0.000214248
582	0.0575605	0.396742	0.339182	0.339182	0.000323861	0.0228367		0.000323861	0.000323861
583	0.0706716	0.415964	0.345293	0.345293	0.000416895	0.0293968		0.000416895	0.000416895
584	0.0631767	0.458235	0.395058	0.395058	0.000410555	0.0289498		0.000410555	0.000410555
585	0.0167916	0.489557	0.472765	0.472765	0.000116579	0.00822046		0.000116579	0.000116579
586	0.0247989	0.410232	0.385433	0.385433	0.000144274	0.0101733		0.000144274	0.000144274
587	0.0299024	0.401976	0.372074	0.372074	0.000170464	0.0120201		0.000170464	0.000170464
588	0.0648192	0.431439	0.36662	0.36662	0.000396596	0.0279655		0.000396596	0.000396596
589	0.0504634	0.429095	0.378632	0.378632	0.000307083	0.0216536		0.000307083	0.000307083
590	0.0867182	0.419204	0.332486	0.332486	0.000515539	0.0363526		0.000515539	0.000515539
591	0.0349162	0.422855	0.387939	0.387939	0.000209385	0.0147645		0.000209385	0.000209385
592	0.0481195	0.400533	0.352414	0.352414	0.000273329	0.0192735		0.000273329	0.000273329
593	0.0241367	0.380939	0.356803	0.356803	0.000130394	0.00919461		0.000130394	0.000130394
594	0.0702643	0.457217	0.386952	0.386952	0.000455599	0.032126		0.000455599	0.000455599
595	0.0259725	0.461429	0.435456	0.435456	0.000169959	0.0119844		0.000169959	0.000169959
596	0.0467902	0.412794	0.366004	0.366004	0.000273914	0.0193147		0.000273914	0.000273914
597	0.0624974	0.384886	0.322389	0.322389	0.00034113	0.0240544		0.00034113	0.00034113
598	0.0773036	0.46028	0.382977	0.382977	0.000504601	0.0355813		0.000504601	0.000504601
599	0.0550158	0.455177	0.400161	0.400161	0.000355135	0.0250419		0.000355135	0.000355135
600	0.257584	0.466758	0.209174	0.209174	0.00170505	0.12023		0.00170505	0.00170505
601	0.0703233	0.397106	0.326783	0.326783	0.000396033	0.0279258		0.000396033	0.000396033
602	0.0376194	0.28442	0.246801	0.246801	0.000151739	0.0106997		0.000151739	0.000151739
603	0.113287	0.416231	0.302945	0.302945	0.000668712	0.0471534		0.000668712	0.000668712
604	0.0505955	0.443607	0.393011	0.393011	0.000318299	0.0224445		0.000318299	0.000318299
605	0.0452827	0.447611	0.402328	0.402328	0.000287448	0.020269		0.000287448	0.000287448
606	0.0258478	0.420826	0.394978	0.394978	0.00015426	0.0108774		0.00015426	0.00015426
607	0.0498024	0.470362	0.420559	0.420559	0.000332207	0.0234252		0.000332207	0.000332207
608	0.032649	0.440791	0.408142	0.408142	0.000204093	0.0143914		0.000204093	0.000204093
609	0.023497	0.406199	0.382702	0.382702	0.000135356	0.00954448		0.000135356	0.000135356
610	0.0292914	0.348482	0.31919	0.31919	0.000144759	0.0102075		0.000144759	0.000144759
611	0.0501527	0.43225	0.382098	0.382098	0.000307436	0.0216785		0.000307436	0.000307436
612	0.0637137	0.441195	0.377481	0.377481	0.000398648	0.0281102		0.000398648	0.000398648
613	0.0198059	0.277896	0.25809	0.25809	7.80553e-05	0.00550398		7.80553e-05	7.80553e-05
614	0.0260946	0.394238	0.368144	0.368144	0.000145893	0.0102875		0.000145893	0.000145893
615	0.0649743	0.406306	0.341331	0.341331	0.000374386	0.0263994		0.000374386	0.000374386
616	0.0482227	0.407671	0.359449	0.359449	0.000278796	0.019659		0.000278796	0.000278796
617	0.296457	0.396235	0.0997788	0.0997788	0.00166587	0.117467		0.00166587	0.00166587
618	0.0229108	0.365071	0.342161	0.342161	0.000118616	0.00836408		0.000118616	0.000118616
619	0.0460312	0.372364	0.326333	0.326333	0.000243078	0.0171403		0.000243078	0.000243078
620	0.0491715	0.405594	0.356423	0.356423	0.000282834	0.0199437		0.000282834	0.000282834
621	0.0651129	0.386721	0.321608	0.321608	0.0003571	0.0251805		0.0003571	0.0003571
622	0.0459564	0.403952	0.357996	0.357996	0.00026327	0.0185642		0.00026327	0.00026327
623	0.047648	0.344701	0.297053	0.297053	0.000232924	0.0164243		0.000232924	0.000232924
624	0.0505444	0.386595	0.336051	0.336051	0.000277112	0.0195402		0.000277112	0.000277112
625	0.0342555	0.403911	0.369656	0.369656	0.000196219	0.0138362		0.000196219	0.000196219
626	0.0592503	0.394791	0.33554	0.33554	0.000331729	0.0233915		0.000331729	0.000331729
627	0.0459548	0.357612	0.311657	0.311657	0.000233061	0.016434		0.000233061	0.000233061
628	0.0606599	0.381224	0.320564	0.320564	0.00032795	0.023125		0.00032795	0.00032795
629	0.048773	0.378473	0.3297	0.3297	0.000261782	0.0184592		0.000261782	0.000261782
630	0.0778106	0.364503	0.286692	0.286692	0.000402222	0.0283622		0.000402222	0.000402222
631	0.015393	0.46149	0.446097	0.446097	0.000100742	0.00710373		0.000100742	0.000100742
632	0.0128946	0.450509	0.437614	0.437614	8.23831e-05	0.00580915		8.23831e-05	8.23831e-05
633	0.0594502	0.43204	0.37259	0.37259	0.000364253	0.0256849		0.000364253	0.000364253
634	0.0145896	0.440042	0.425452	0.425452	9.10462e-05	0.00642002		9.10462e-05	9.10462e-05
635	0.0761636	0.429819	0.353655	0.353655	0.000464257	0.0327366		0.000464257	0.000464257
636	0.0493275	0.47022	0.420893	0.420893	0.00032894	0.0231948		0.00032894	0.00032894
637	0.0589187	0.500676	0.441757	0.441757	0.000418346	0.0294992		0.000418346	0.000418346
638	0.092491	0.44959	0.357099	0.357099	0.000589715	0.041583		0.000589715	0.000589715
639	0.269583	0.453324	0.183741	0.183741	0.00173312	0.122209		0.00173312	0.00173312
640	0.0181771	0.420269	0.402092	0.402092	0.000108337	0.00763925		0.000108337	0.000108337
641	0.0552947	0.440743	0.385448	0.385448	0.000345617	0.0243708		0.000345617	0.000345617
642	0.0209723	0.472907	0.451934	0.451934	0.000140652	0.00991792		0.000140652	0.000140652
643	0.0187113	0.533993	0.515282	0.515282	0.000141698	0.00999168		0.000141698	0.000141698
644	0.0289025	0.446162	0.417259	0.417259	0.000182874	0.0128952		0.000182874	0.000182874
645	0.018737	0.444297	0.42556	0.42556	0.000118059	0.00832481		0.000118059	0.000118059
646	0.0602597	0.503902	0.443642	0.443642	0.000430624	0.030365		0.000430624	0.000430624
647	0.0600593	0.471071	0.411011	0.411011	0.000401229	0.0282922		0.000401229	0.000401229
648	0.108219	0.415642	0.307423	0.307423	0.000637895	0.0449805		0.000637895	0.000637895
649	0.319461	0.446868	0.127407	0.127407	0.00202452	0.142757		0.00202452	0.00202452
650	0.279317	0.397034	0.117717	0.117717	0.00157272	0.110898		0.00157272	0.00157272
651	0.130598	0.443072	0.312474	0.312474	0.000820607	0.0578641		0.000820607	0.000820607
652	0.0743398	0.498248	0.423908	0.423908	0.000525282	0.0370396		0.000525282	0.000525282
653	0.195514	0.442179	0.246666	0.246666	0.00122603	0.0864521		0.00122603	0.00122603
654	0.0339633	0.508977	0.475014	0.475014	0.000245151	0.0172866		0.000245151	0.000245151
655	0.205592	0.49266	0.287068	0.287068	0.00143642	0.101287		0.00143642	0.00143642
656	0.0541809	0.481068	0.426887	0.426887	0.00036964	0.0260647		0.00036964	0.00036964
657	0.52046	0.467076	0.0533842	-0.0533842	0.00344747	0.243094		0.00344747	0.00344747
658	0.145232	0.443382	0.298151	0.298151	0.0009132	0.0643932		0.0009132	0.0009132
659	0.469419	0.481558	0.0121389	0.0121389	0.00320579	0.226053		0.00320579	0.00320579
660	0.127274	0.43336	0.306086	0.306086	0.000782192	0.0551553		0.000782192	0.000782192
661	0.0275862	0.586376	0.558789	0.558789	0.0002294	0.0161759		0.0002294	0.0002294
662	0.0691648	0.53621	0.467046	0.467046	0.000525952	0.0370869		0.000525952	0.000525952
663	0.308306	0.501024	0.192717	0.192717	0.00219061	0.154469		0.00219061	0.00219061
664	0.205898	0.37895	0.173052	0.173052	0.00110652	0.078025		0.00110652	0.00110652
665	0.251451	0.33354	0.082089	0.082089	0.0011894	0.0838691		0.0011894	0.0011894
666	0.144608	0.384744	0.240136	0.240136	0.000789022	0.055637		0.000789022	0.000789022
667	0.0668111	0.377402	0.310591	0.310591	0.000357585	0.0252147		0.000357585	0.000357585
668	0.100528	0.401809	0.301281	0.301281	0.00057284	0.0403932		0.00057284	0.00057284
669	0.112039	0.38376	0.271721	0.271721	0.000609753	0.042996		0.000609753	0.000609753
670	0.106329	0.377399	0.27107	0.27107	0.000569089	0.0401286		0.000569089	0.000569089
671	0.17232	0.372095	0.199775	0.199775	0.000909318	0.0641195		0.000909318	0.000909318
672	0.214541	0.386041	0.1715	0.1715	0.00117454	0.0828215		0.00117454	0.00117454
673	0.0238448	0.551948	0.528103	0.528103	0.000186645	0.0131611		0.000186645	0.000186645
674	0.369658	0.541848	0.17219	0.17219	0.00284056	0.200299		0.00284056	0.00284056
675	0.0140695	0.556275	0.542205	0.542205	0.000110992	0.0078265		0.000110992	0.000110992
676	0.0151216	0.578107	0.562986	0.562986	0.000123974	0.00874189		0.000123974	0.000123974
677	0.0260185	0.526385	0.500367	0.500367	0.000194228	0.0136957		0.000194228	0.000194228
678	0.328971	0.500473	0.171501	0.171501	0.00233488	0.164641		0.00233488	0.00233488
679	0.0432137	0.511473	0.468259	0.468259	0.000313451	0.0221026		0.000313451	0.000313451
680	0.0367012	0.502944	0.466243	0.466243	0.000261773	0.0184586		0.000261773	0.000261773
681	0.0479695	0.574709	0.52674	0.52674	0.000390966	0.0275685		0.000390966	0.000390966
682	0.0383624	0.500428	0.462066	0.462066	0.000272253	0.0191976		0.000272253	0.000272253
683	0.0238961	0.488991	0.465095	0.465095	0.000165712	0.011685		0.000165712	0.000165712
684	0.0809601	0.4938	0.41284	0.41284	0.000566954	0.0399781		0.000566954	0.000566954
685	0.163248	0.517101	0.353853	0.353853	0.00119715	0.0844158		0.00119715	0.00119715
686	0.512651	0.442268	0.0703825	-0.0703825	0.00321538	0.226729		0.00321538	0.00321538
687	0.490781	0.44924	0.0415409	-0.0415409	0.00312674	0.220479		0.00312674	0.00312674
688	0.272418	0.45389	0.181471	0.181471	0.00175353	0.123648		0.00175353	0.00175353
689	0.296549	0.476677	0.180128	0.180128	0.00200468	0.141358		0.00200468	0.00200468
690	0.281988	0.455514	0.173526	0.173526	0.00182162	0.12845		0.00182162	0.00182162
691	0.0297252	0.466365	0.43664	0.43664	0.000196597	0.0138628		0.000196597	0.000196597
692	0.37924	0.324303	0.0549374	-0.0549374	0.00174418	0.122989		0.00174418	0.00174418
693	0.0266661	0.338761	0.312094	0.312094	0.000128109	0.00903342		0.000128109	0.000128108
694	0.0365646	0.319174	0.282609	0.282609	0.000165506	0.0116705		0.000165506	0.000165506
695	0.0211464	0.427561	0.406414	0.406414	0.000128221	0.00904137		0.000128221	0.000128221
696	0.109444	0.361515	0.252071	0.252071	0.000561104	0.0395656		0.000561104	0.000561104
697	0.212208	0.370291	0.158083	0.158083	0.00111437	0.0785788		0.00111437	0.00111437
698	0.0708694	0.452376	0.381507	0.381507	0.000454657	0.0320596		0.000454657	0.000454657
699	0.274623	0.591749	0.317126	0.317126	0.00230462	0.162508		0.00230462	0.00230462
700	0.344029	0.55815	0.214121	0.214121	0.00272315	0.19202		0.00272315	0.00272315
701	0.0181497	0.56714	0.548991	0.548991	0.000145977	0.0102934		0.000145977	0.000145977
702	0.0947568	0.565372	0.470615	0.470615	0.000759749	0.0535728		0.000759749	0.000759749
703	0.0255199	0.534233	0.508713	0.508713	0.000193346	0.0136336		0.000193346	0.000193346
704	0.0132953	0.604802	0.591507	0.591507	0.000114035	0.00804105		0.000114035	0.000114035
705	0.363925	0.573041	0.209116	0.209116	0.00295749	0.208544		0.00295749	0.00295749
706	0.0182312	0.619156	0.600925	0.600925	0.000160081	0.0112879		0.000160081	0.000160081
707	0.100763	0.600481	0.499718	0.499718	0.00085808	0.0605065		0.00085808	0.00085808
708	0.123685	0.604699	0.481013	0.481013	0.00106068	0.0747923		0.00106068	0.00106068
709	0.177258	0.578967	0.401709	0.401709	0.00145541	0.102627		0.00145541	0.00145541
710	0.130495	0.553005	0.42251	0.42251	0.00102341	0.0721645		0.00102341	0.00102341
711	0.287953	0.477299	0.189347	0.189347	0.00194911	0.137439		0.00194911	0.00194911
712	0.0275217	0.497577	0.470055	0.470055	0.000194205	0.0136941		0.000194205	0.000194205
713	0.0322272	0.462853	0.430625	0.430625	0.000211539	0.0149164		0.000211539	0.000211539
714	0.0364943	0.341465	0.30497	0.30497	0.000176724	0.0124615		0.000176724	0.000176724
715	0.0727787	0.542075	0.469296	0.469296	0.000559486	0.0394515		0.000559486	0.000559486
716	0.0937242	0.504195	0.410471	0.410471	0.000670156	0.0472553		0.000670156	0.000670156
717	0.045746	0.493423	0.447677	0.447677	0.000320109	0.0225721		0.000320109	0.000320109
718	0.300553	0.532406	0.231853	0.231853	0.00226929	0.160016		0.00226929	0.00226929
719	0.0225994	0.41631	0.39371	0.39371	0.000133425	0.00940833		0.000133425	0.000133425
720	0.0425386	0.530658	0.488119	0.488119	0.000320128	0.0225735		0.000320128	0.000320128
721	0.285326	0.521744	0.236418	0.236418	0.00211118	0.148867		0.00211118	0.00211118
722	0.0460604	0.496253	0.450193	0.450193	0.000324158	0.0228576		0.000324158	0.000324158
723	0.337461	0.478826	0.141364	0.141364	0.00229154	0.161585		0.00229154	0.00229154
724	0.0522462	0.359629	0.307383	0.307383	0.000266462	0.0187893		0.000266462	0.000266462
725	0.0634066	0.533331	0.469925	0.469925	0.000479576	0.0338167		0.000479576	0.000479576
726	0.0325755	0.521049	0.488474	0.488474	0.00024071	0.0169734		0.00024071	0.00024071
727	0.0207658	0.563651	0.542886	0.542886	0.000165991	0.0117047		0.000165991	0.000165991
728	0.0111053	0.609786	0.598681	0.598681	9.60355e-05	0.00677183		9.60355e-05	9.60355e-05
729	0.271631	0.617062	0.345431	0.345431	0.00237703	0.167613		0.00237703	0.00237703
730	0.0352344	0.611413	0.576178	0.576178	0.000305511	0.0215427		0.000305511	0.000305511
731	0.0141707	0.605236	0.591065	0.591065	0.00012163	0.00857658		0.00012163	0.00012163
732	0.0304399	0.579775	0.549335	0.549335	0.000250281	0.0176483		0.000250281	0.000250281
733	0.0126805	0.575731	0.563051	0.563051	0.000103533	0.00730053		0.000103533	0.000103533
734	0.265262	0.592249	0.326987	0.326987	0.00222795	0.157101		0.00222795	0.00222795
735	0.0505651	0.510066	0.459501	0.459501	0.000365766	0.0257916		0.000365766	0.000365766
736	0.0269712	0.491896	0.464925	0.464925	0.000188148	0.013267		0.000188148	0.000188148
737	0.049677	0.584874	0.535197	0.535197	0.000412043	0.0290548		0.000412043	0.000412043
738	0.0124194	0.430992	0.418573	0.418573	7.59095e-05	0.00535267		7.59095e-05	7.59095e-05
739	0.245436	0.452194	0.206758	0.206758	0.00157394	0.110984		0.00157394	0.00157394
740	0.267807	0.504197	0.23639	0.23639	0.00191491	0.135027		0.00191491	0.00191491
741	0.27086	0.396625	0.125765	0.125765	0.00152353	0.10743		0.00152353	0.00152353
742	0.276403	0.606656	0.330253	0.330253	0.00237799	0.167681		0.00237799	0.00237799
743	0.0410111	0.491089	0.450078	0.450078	0.000285619	0.0201401		0.000285619	0.000285619
744	0.112987	0.536177	0.42319	0.42319	0.00085914	0.0605812		0.00085914	0.00085914
745	0.201668	0.476757	0.27509	0.27509	0.00136351	0.0961465		0.00136351	0.00136351
746	0.0605721	0.594732	0.53416	0.53416	0.000510881	0.0360242		0.000510881	0.000510881
747	0.153898	0.511396	0.357499	0.357499	0.00111613	0.0787026		0.00111613	0.00111613
748	0.336487	0.512907	0.17642	0.17642	0.00244756	0.172587		0.00244756	0.00244756
749	0.0369626	0.474281	0.437318	0.437318	0.000248613	0.0175307		0.000248613	0.000248613
750	0.0119974	0.602343	0.590346	0.590346	0.000102484	0.00722653		0.000102484	0.000102484
751	0.0115465	0.388033	0.376486	0.376486	6.35396e-05	0.00448042		6.35396e-05	6.35396e-05
752	0.012277	0.37954	0.367263	0.367263	6.60809e-05	0.00465961		6.60809e-05	6.60809e-05
753	0.0124871	0.560691	0.548204	0.548204	9.9291e-05	0.00700139		9.9291e-05	9.9291e-05
754	0.0286574	0.567534	0.538876	0.538876	0.00023065	0.016264		0.00023065	0.00023065
755	0.0242767	0.386956	0.362679	0.362679	0.000133222	0.00939401		0.000133222	0.000133222
756	0.429822	0.509515	0.0796929	0.0796929	0.00310579	0.219001		0.00310579	0.00310579
757	0.489485	0.537843	0.0483584	0.0483584	0.00373354	0.263266		0.00373354	0.00373354
758	0.340927	0.449328	0.1084	0.1084	0.00217245	0.153188		0.00217245	0.00217245
759	0.302724	0.476133	0.173409	0.173409	0.00204409	0.144137		0.00204409	0.00204409
760	0.0516945	0.531424	0.47973	0.47973	0.000389593	0.0274717		0.000389593	0.000389593
761	0.421501	0.553175	0.131674	0.131674	0.00330663	0.233163		0.00330663	0.00330663
762	0.108249	0.464161	0.355912	0.355912	0.000712552	0.0502448		0.000712552	0.000712552
763	0.0379588	0.56296	0.525001	0.525001	0.000303051	0.0213693		0.000303051	0.000303051
764	0.525564	0.49206	0.0335034	-0.0335034	0.00366749	0.258609		0.00366749	0.00366749
765	0.0183952	0.53473	0.516335	0.516335	0.000139497	0.00983646		0.000139497	0.000139497
766	0.330843	0.609732	0.278889	0.278889	0.0028608	0.201726		0.0028608	0.0028608
767	0.332399	0.498051	0.165652	0.165652	0.00234779	0.165552		0.00234779	0.00234779
768	0.0228139	0.589664	0.56685	0.56685	0.000190779	0.0134525		0.000190779	0.000190779
769	0.150952	0.528521	0.377569	0.377569	0.00113143	0.0797816		0.00113143	0.00113143
770	0.0144608	0.416498	0.402038	0.402038	8.54144e-05	0.0060229		8.54144e-05	8.54144e-05
771	0.0216519	0.467989	0.446337	0.446337	0.0001437	0.0101329		0.0001437	0.0001437
772	0.497619	0.60098	0.10336	0.10336	0.00424114	0.299059		0.00424114	0.00424114
773	0.330878	0.541356	0.210478	0.210478	0.00254025	0.179123		0.00254025	0.00254025
774	0.299984	0.427904	0.127921	0.127921	0.00182041	0.128364		0.00182041	0.00182041
775	0.158563	0.598566	0.440003	0.440003	0.00134598	0.0949102		0.00134598	0.00134598
776	0.0203472	0.539311	0.518964	0.518964	0.000155622	0.0109735		0.000155622	0.000155622
777	0.042448	0.520973	0.478525	0.478525	0.000313616	0.0221143		0.000313616	0.000313616
778	0.0412431	0.367043	0.3258	0.3258	0.000214681	0.015138		0.000214681	0.000214681
779	0.0745808	0.569124	0.494543	0.494543	0.000601948	0.0424457		0.000601948	0.000601948
780	0.355173	0.509952	0.154779	0.154779	0.00256859	0.181121		0.00256859	0.00256859
781	0.0258828	0.450923	0.425041	0.425041	0.000165516	0.0116711		0.000165516	0.000165516
782	0.08044	0.463984	0.383544	0.383544	0.000529299	0.0373229		0.000529299	0.000529299
783	0.15267	0.420802	0.268132	0.268132	0.000911084	0.064244		0.000911084	0.000911084
784	0.147318	0.406484	0.259166	0.259166	0.000849232	0.0598826		0.000849232	0.000849232
785	0.184626	0.424639	0.240013	0.240013	0.00111183	0.0783994		0.00111183	0.00111183
786	0.251654	0.453908	0.202254	0.202254	0.00161994	0.114228		0.00161994	0.00161994
787	0.0913998	0.448828	0.357428	0.357428	0.000581769	0.0410228		0.000581769	0.000581769
788	0.0294968	0.531679	0.502182	0.502182	0.000222408	0.0156828		0.000222408	0.000222408
789	0.363578	0.569054	0.205477	0.205477	0.00293411	0.206895		0.00293411	0.00293411
790	0.0777669	0.468725	0.390958	0.390958	0.000516939	0.0364513		0.000516939	0.000516939
791	0.330508	0.453396	0.122888	0.122888	0.00212513	0.149851		0.00212513	0.00212513
792	0.085173	0.552169	0.466996	0.466996	0.00066696	0.0470299		0.00066696	0.00066696
793	0.215201	0.553489	0.338288	0.338288	0.00168919	0.119111		0.00168919	0.00168919
794	0.0270266	0.545554	0.518527	0.518527	0.0002091	0.0147445		0.0002091	0.0002091
795	0.0889699	0.475913	0.386943	0.386943	0.000600477	0.0423419		0.000600477	0.000600477
796	0.253034	0.546034	0.293	0.293	0.00195941	0.138165		0.00195941	0.00195941
797	0.396285	0.448613	0.0523274	0.0523274	0.00252119	0.177779		0.00252119	0.00252119
798	0.320624	0.427501	0.106877	0.106877	0.00194383	0.137067		0.00194383	0.00194383
799	0.105445	0.498718	0.393273	0.393273	0.00074577	0.0525871		0.00074577	0.00074577
800	0.469258	0.472768	0.00351002	0.00351002	0.0031462	0.22185		0.0031462	0.0031462
801	0.051197	0.561167	0.50997	0.50997	0.000407439	0.0287301		0.000407439	0.000407439
802	0.0788766	0.439489	0.360612	0.360612	0.000491611	0.0346654		0.000491611	0.000491611
803	0.142615	0.50207	0.359454	0.359454	0.00101544	0.0716028		0.00101544	0.00101544
804	0.0203147	0.404424	0.384109	0.384109	0.000116512	0.00821573		0.000116512	0.000116512
805	0.0233358	0.546039	0.522704	0.522704	0.000180706	0.0127423		0.000180706	0.000180706
806	0.0531602	0.590102	0.536942	0.536942	0.000444876	0.0313699		0.000444876	0.000444876
807	0.0366543	0.5746	0.537945	0.537945	0.000298687	0.0210616		0.000298687	0.000298687
808	0.313574	0.485654	0.17208	0.17208	0.0021597	0.152289		0.0021597	0.0021597
809	0.177327	0.440052	0.262725	0.262725	0.00110664	0.0780332		0.00110664	0.00110664
810	0.237503	0.463407	0.225903	0.225903	0.00156084	0.110061		0.00156084	0.00156084
811	0.543053	0.374146	0.168908	-0.168908	0.00288144	0.203181		0.00288144	0.00288144
812	0.134125	0.521343	0.387218	0.387218	0.000991653	0.0699252		0.000991653	0.000991653
813	0.113914	0.529145	0.41523	0.41523	0.000854827	0.0602772		0.000854827	0.000854827
814	0.109684	0.489918	0.380234	0.380234	0.000762067	0.0537363		0.000762067	0.000762067
815	0.0310684	0.589843	0.558775	0.558775	0.000259885	0.0183255		0.000259885	0.000259885
816	0.302354	0.5066	0.204246	0.204246	0.00217223	0.153172		0.00217223	0.00217223
817	0.288582	0.537623	0.249042	0.249042	0.00220025	0.155148		0.00220025	0.00220025
818	0.366123	0.582221	0.216097	0.216097	0.00302302	0.213164		0.00302302	0.00302302
819	0.386393	0.625759	0.239366	0.239366	0.00342896	0.241789		0.00342896	0.00342896
820	0.166035	0.41314	0.247104	0.247104	0.000972799	0.0685958		0.000972799	0.000972799
821	0.0677701	0.390863	0.323093	0.323093	0.000375654	0.0264888		0.000375654	0.000375654
822	0.301108	0.499922	0.198814	0.198814	0.00213477	0.150531		0.00213477	0.00213477
823	0.341248	0.472038	0.130789	0.130789	0.0022844	0.161082		0.0022844	0.0022844
824	0.347225	0.464488	0.117262	0.117262	0.00228724	0.161282		0.00228724	0.00228724
825	0.271441	0.521717	0.250276	0.250276	0.00200834	0.141616		0.00200834	0.00200834
826	0.336068	0.55248	0.216412	0.216412	0.00263311	0.185671		0.00263311	0.00263311
827	0.341031	0.576862	0.23583	0.23583	0.00278992	0.196728		0.00278992	0.00278992
828	0.272738	0.54119	0.268452	0.268452	0.00209325	0.147603		0.00209325	0.00209325
829	0.311673	0.51134	0.199667	0.199667	0.00226013	0.15937		0.00226013	0.00226013
830	0.377435	0.508597	0.131162	0.131162	0.00272234	0.191963		0.00272234	0.00272234
831	0.523114	0.437916	0.085198	-0.085198	0.00324872	0.22908		0.00324872	0.00324872
832	0.363077	0.502352	0.139276	0.139276	0.00258662	0.182392		0.00258662	0.00258662
833	0.352145	0.502579	0.150435	0.150435	0.00250987	0.176981		0.00250987	0.00250987
834	0.40241	0.492864	0.0904536	0.0904536	0.00281269	0.198334		0.00281269	0.00281269
835	0.360055	0.481787	0.121732	0.121732	0.00246009	0.17347		0.00246009	0.00246009
836	0.398015	0.500795	0.10278	0.10278	0.00282673	0.199324		0.00282673	0.00282673
837	0.355897	0.493424	0.137528	0.137528	0.0024904	0.175608		0.0024904	0.0024904
838	0.050319	0.478095	0.427776	0.427776	0.000341171	0.0240573		0.000341171	0.000341171
839	0.412104	0.499414	0.0873101	0.0873101	0.00291872	0.20581		0.00291872	0.00291872
840	0.467604	0.402775	0.0648287	-0.0648287	0.00267096	0.188339		0.00267096	0.00267096
841	0.275424	0.414353	0.138929	0.138929	0.00161845	0.114123		0.00161845	0.00161845
842	0.312373	0.612702	0.30033	0.30033	0.00271424	0.191391		0.00271424	0.00271424
843	0.123577	0.414838	0.291261	0.291261	0.000727014	0.0512646		0.000727014	0.000727014
844	0.267082	0.435497	0.168415	0.168415	0.00164951	0.116313		0.00164951	0.00164951
845	0.311979	0.498739	0.186761	0.186761	0.0022066	0.155596		0.0022066	0.0022066
846	0.535942	0.486672	0.0492701	-0.0492701	0.00369896	0.260828		0.00369896	0.00369896
847	0.537996	0.404597	0.133399	-0.133399	0.00308693	0.217671		0.00308693	0.00308693
848	0.0393703	0.459799	0.420428	0.420428	0.000256721	0.0181024		0.000256721	0.000256721
849	0.452075	0.448049	0.00402596	-0.00402596	0.00287252	0.202552		0.00287252	0.00287252
850	0.0246926	0.562889	0.538196	0.538196	0.000197113	0.0138992		0.000197113	0.000197113
851	0.0381684	0.568526	0.530358	0.530358	0.000307737	0.0216997		0.000307737	0.000307737
852	0.0425395	0.518333	0.475794	0.475794	0.0003127	0.0220496		0.0003127	0.0003127
853	0.114875	0.497009	0.382134	0.382134	0.000809685	0.057094		0.000809685	0.000809685
854	0.0223459	0.548698	0.526352	0.526352	0.000173883	0.0122612		0.000173883	0.000173883
855	0.173725	0.535923	0.362198	0.362198	0.00132036	0.0931033		0.00132036	0.00132036
856	0.102387	0.505929	0.403543	0.403543	0.000734613	0.0518004		0.000734613	0.000734613
857	0.0429037	0.590714	0.54781	0.54781	0.000359416	0.0253438		0.000359416	0.000359416
858	0.0403039	0.488898	0.448594	0.448594	0.000279442	0.0197045		0.000279442	0.000279442
859	0.0688801	0.476159	0.407279	0.407279	0.000465126	0.0327978		0.000465126	0.000465126
860	0.279217	0.477688	0.198472	0.198472	0.00189152	0.133378		0.00189152	0.00189152
861	0.0508749	0.540788	0.489913	0.489913	0.000390172	0.0275125		0.000390172	0.000390172
862	0.286912	0.362307	0.0753951	0.0753951	0.00147418	0.10395		0.00147418	0.00147418
863	0.292523	0.471534	0.17901	0.17901	0.00195613	0.137935		0.00195613	0.00195613
864	0.27489	0.426479	0.15159	0.15159	0.00166258	0.117235		0.00166258	0.00166258
865	0.362616	0.339559	0.0230574	-0.0230574	0.00174617	0.123129		0.00174617	0.00174617
866	0.050189	0.509534	0.459345	0.459345	0.000362667	0.025573		0.000362667	0.000362667
867	0.0206345	0.455304	0.434669	0.434669	0.000133236	0.00939499		0.000133236	0.000133236
868	0.290869	0.371578	0.0807086	0.0807086	0.00153276	0.108081		0.00153276	0.00153276
869	0.213884	0.480202	0.266318	0.266318	0.00145656	0.102707		0.00145656	0.00145656
870	0.0924928	0.512767	0.420274	0.420274	0.000672594	0.0474272		0.000672594	0.000672594
871	0.122654	0.467853	0.345199	0.345199	0.000813795	0.0573838		0.000813795	0.000813795
872	0.173731	0.524822	0.351091	0.351091	0.00129305	0.0911776		0.00129305	0.00129305
873	0.0893061	0.5201	0.430794	0.430794	0.000658709	0.0464481		0.000658709	0.000658709
874	0.0603293	0.500962	0.440633	0.440633	0.000428606	0.0302227		0.000428606	0.000428606
875	0.0503366	0.509857	0.45952	0.45952	0.000363964	0.0256645		0.000363964	0.000363964
876	0.0964809	0.517383	0.420902	0.420902	0.000707912	0.0499176		0.000707912	0.000707912
877	0.0993939	0.462921	0.363528	0.363528	0.000652518	0.0460116		0.000652518	0.000652518
878	0.0312804	0.400014	0.368733	0.368733	0.000177449	0.0125126		0.000177449	0.000177449
879	0.318821	0.52476	0.20594	0.20594	0.00237265	0.167304		0.00237265	0.00237265
880	0.0426461	0.528495	0.485848	0.485848	0.000319629	0.0225382		0.000319629	0.000319629
881	0.170279	0.632565	0.462286	0.462286	0.00152754	0.107713		0.00152754	0.00152754
882	0.131681	0.572293	0.440612	0.440612	0.00106873	0.07536		0.00106873	0.00106873
883	0.268582	0.607674	0.339092	0.339092	0.00231459	0.16321		0.00231459	0.00231459
884	0.0172199	0.605137	0.587917	0.587917	0.000147778	0.0104204		0.000147778	0.000147778
885	0.112281	0.383647	0.271366	0.271366	0.000610892	0.0430763		0.000610892	0.000610892
886	0.401488	0.437284	0.0357962	0.0357962	0.00248978	0.175564		0.00248978	0.00248978
887	0.128706	0.463383	0.334677	0.334677	0.000845795	0.0596403		0.000845795	0.000845795
888	0.0554891	0.397119	0.34163	0.34163	0.000312503	0.0220358		0.000312503	0.000312503
889	0.160329	0.427954	0.267625	0.267625	0.000973047	0.0686132		0.000973047	0.000973047
890	0.0189048	0.47008	0.451175	0.451175	0.000126028	0.00888675		0.000126028	0.000126028
891	0.0162878	0.430296	0.414008	0.414008	9.93928e-05	0.00700856		9.93928e-05	9.93928e-05
892	0.02965	0.450008	0.420358	0.420358	0.000189222	0.0133427		0.000189222	0.000189222
893	0.0272493	0.446288	0.419039	0.419039	0.000172463	0.012161		0.000172463	0.000172463
894	0.0228827	0.441735	0.418853	0.418853	0.000143349	0.0101081		0.000143349	0.000143349
895	0.0814441	0.501548	0.420104	0.420104	0.000579292	0.0408481		0.000579292	0.000579292
896	0.159535	0.514363	0.354828	0.354828	0.00116373	0.0820591		0.00116373	0.00116373
897	0.108886	0.584327	0.475441	0.475441	0.000902304	0.0636249		0.000902304	0.000902304
898	0.0498172	0.627296	0.577479	0.577479	0.000443178	0.0312502		0.000443178	0.000443178
899	0.0168061	0.467516	0.45071	0.45071	0.000111427	0.00785713		0.000111427	0.000111427
900	0.292832	0.55939	0.266557	0.266557	0.00232305	0.163807		0.00232305	0.00232305
901	0.0255226	0.651376	0.625854	0.625854	0.000235767	0.0166248		0.000235767	0.000235767
902	0.0426375	0.611541	0.568904	0.568904	0.000369779	0.0260746		0.000369779	0.000369779
903	0.0283005	0.5286	0.500299	0.500299	0.000212152	0.0149596		0.000212152	0.000212152
904	0.297449	0.477772	0.180323	0.180323	0.00201539	0.142113		0.00201539	0.00201539
905	0.0367214	0.388373	0.351651	0.351651	0.000202253	0.0142616		0.000202253	0.000202253
906	0.0297353	0.383436	0.3537	0.3537	0.000161693	0.0114016		0.000161693	0.000161693
907	0.034573	0.424589	0.390016	0.390016	0.000208177	0.0146793		0.000208177	0.000208177
908	0.0495115	0.418981	0.369469	0.369469	0.000294189	0.0207444		0.000294189	0.000294189
909	0.0624209	0.432582	0.370161	0.370161	0.000382934	0.0270022		0.000382934	0.000382934
910	0.142723	0.527921	0.385198	0.385198	0.00106854	0.0753466		0.00106854	0.00106854
911	0.069891	0.384205	0.314314	0.314314	0.000380812	0.0268525		0.000380812	0.000380812
912	0.0549138	0.395007	0.340093	0.340093	0.000307619	0.0216914		0.000307619	0.000307619
913	0.0393668	0.426663	0.387297	0.387297	0.000238199	0.0167963		0.000238199	0.000238199
914	0.0777705	0.503397	0.425626	0.425626	0.000555202	0.0391494		0.000555202	0.000555202
915	0.095678	0.460527	0.364849	0.364849	0.000624875	0.0440623		0.000624875	0.000624875
916	0.04164	0.480834	0.439194	0.439194	0.000283943	0.0200219		0.000283943	0.000283943
917	0.0767776	0.471915	0.395138	0.395138	0.000513836	0.0362325		0.000513836	0.000513836
918	0.0333232	0.473486	0.440163	0.440163	0.000223758	0.0157781		0.000223758	0.000223758
919	0.0635956	0.456898	0.393302	0.393302	0.000412071	0.0290567		0.000412071	0.000412071
920	0.0356903	0.485578	0.449888	0.449888	0.000245773	0.0173304		0.000245773	0.000245773
921	0.0595462	0.441392	0.381846	0.381846	0.000372738	0.0262832		0.000372738	0.000372738
922	0.052653	0.398091	0.345438	0.345438	0.000297256	0.0209607		0.000297256	0.000297256
923	0.0182492	0.440927	0.422678	0.422678	0.000114113	0.00804655		0.000114113	0.000114113
924	0.318776	0.520079	0.201303	0.201303	0.00235115	0.165789		0.00235115	0.00235115
925	0.0225653	0.463483	0.440918	0.440918	0.00014832	0.0104586		0.00014832	0.00014832
926	0.290744	0.58827	0.297527	0.297527	0.00242557	0.171036		0.00242557	0.00242557
927	0.278768	0.534404	0.255636	0.255636	0.0021127	0.148975		0.0021127	0.0021127
928	0.0597774	0.569028	0.509251	0.509251	0.000482388	0.034015		0.000482388	0.000482388
929	0.0274119	0.606702	0.57929	0.57929	0.000235853	0.0166309		0.000235853	0.000235853
930	0.0777752	0.572275	0.4945	0.4945	0.000631206	0.0445088		0.000631206	0.000631206
931	0.0728805	0.519566	0.446685	0.446685	0.000537004	0.0378662		0.000537004	0.000537004
932	0.0714491	0.487265	0.415816	0.415816	0.000493728	0.0348147		0.000493728	0.000493728
933	0.29453	0.486948	0.192418	0.192418	0.00203393	0.143421		0.00203393	0.00203393
934	0.327794	0.426898	0.0991045	0.0991045	0.0019845	0.139935		0.0019845	0.0019845
935	0.0298995	0.435484	0.405585	0.405585	0.000184655	0.0130208		0.000184655	0.000184655
936	0.221078	0.458801	0.237723	0.237723	0.00143845	0.101431		0.00143845	0.00143845
937	0.086319	0.493833	0.407514	0.407514	0.000604522	0.0426271		0.000604522	0.000604522
938	0.267833	0.490666	0.222832	0.222832	0.0018637	0.131417		0.0018637	0.0018637
939	0.0192513	0.29766	0.278409	0.278409	8.12655e-05	0.00573034		8.12655e-05	8.12655e-05
940	0.276632	0.530454	0.253822	0.253822	0.00208102	0.146741		0.00208102	0.00208102
941	0.284503	0.575488	0.290985	0.290985	0.00232193	0.163728		0.00232193	0.00232193
942	0.0846859	0.52589	0.441204	0.441204	0.000631585	0.0445355		0.000631585	0.000631585
943	0.270813	0.511104	0.240291	0.240291	0.00196293	0.138414		0.00196293	0.00196293
944	0.0203276	0.459633	0.439306	0.439306	0.000132502	0.00934324		0.000132502	0.000132502
945	0.0948568	0.473185	0.378329	0.378329	0.00063654	0.0448848		0.00063654	0.00063654
946	0.065539	0.38498	0.319441	0.319441	0.000357819	0.0252312		0.000357819	0.000357819
947	0.156584	0.595769	0.439185	0.439185	0.00132298	0.0932881		0.00132298	0.00132298
948	0.447409	0.572381	0.124972	0.124972	0.00363175	0.256088		0.00363175	0.00363175
949	0.334557	0.359089	0.0245324	0.0245324	0.00170372	0.120136		0.00170372	0.00170372
950	0.0290408	0.341395	0.312354	0.312354	0.000140602	0.00991438		0.000140602	0.000140602
951	0.0281412	0.296856	0.268715	0.268715	0.000118472	0.00835389		0.000118472	0.000118472
952	0.036298	0.25941	0.223112	0.223112	0.000133535	0.00941608		0.000133535	0.000133535
953	0.0784327	0.46891	0.390477	0.390477	0.00052157	0.0367779		0.00052157	0.00052157
954	0.0655752	0.467172	0.401597	0.401597	0.000434452	0.0306349		0.000434452	0.000434452
955	0.0822884	0.474263	0.391975	0.391975	0.000553456	0.0390263		0.000553456	0.000553456
956	0.139343	0.482628	0.343285	0.343285	0.000953724	0.0672507		0.000953724	0.000953724
957	0.07243	0.475613	0.403183	0.403183	0.000488538	0.0344487		0.000488538	0.000488538
958	0.145781	0.486121	0.340339	0.340339	0.00100501	0.0708674		0.00100501	0.00100501
959	0.074522	0.492233	0.417711	0.417711	0.000520212	0.0366821		0.000520212	0.000520212
960	0.0550427	0.480412	0.42537	0.42537	0.000375007	0.0264432		0.000375007	0.000375007
961	0.0581949	0.498007	0.439812	0.439812	0.000411004	0.0289815		0.000411004	0.000411004
962	0.31333	0.455589	0.142258	0.142258	0.00202442	0.14275		0.00202442	0.00202442
963	0.0683	0.503178	0.434878	0.434878	0.000487381	0.0343671		0.000487381	0.000487381
964	0.304569	0.536067	0.231498	0.231498	0.00231542	0.163269		0.00231542	0.00231542
965	0.0361261	0.55015	0.514024	0.514024	0.000281856	0.0198748		0.000281856	0.000281856
966	0.0214929	0.394784	0.373291	0.373291	0.000120331	0.00848503		0.000120331	0.000120331
967	0.0382283	0.402519	0.364291	0.364291	0.000218221	0.0153876		0.000218221	0.000218221
968	0.0395079	0.402783	0.363275	0.363275	0.000225674	0.0159131		0.000225674	0.000225674
969	0.0495845	0.363523	0.313939	0.313939	0.000255626	0.0180251		0.000255626	0.000255626
970	0.0274151	0.413424	0.386009	0.386009	0.000160735	0.0113341		0.000160735	0.000160735
971	0.0568481	0.420964	0.364116	0.364116	0.00033938	0.023931		0.00033938	0.00033938
972	0.0633274	0.421777	0.358449	0.358449	0.000378791	0.02671		0.000378791	0.000378791
973	0.0268401	0.446793	0.419953	0.419953	0.000170066	0.011992		0.000170066	0.000170066
974	0.0535476	0.444527	0.39098	0.39098	0.000337571	0.0238034		0.000337571	0.000337571
975	0.107839	0.478813	0.370974	0.370974	0.000732263	0.0516347		0.000732263	0.000732263
976	0.0719056	0.493297	0.421391	0.421391	0.000503033	0.0354708		0.000503033	0.000503033
977	0.0332619	0.528588	0.495326	0.495326	0.000249339	0.0175818		0.000249339	0.000249339
978	0.0361258	0.521786	0.48566	0.48566	0.000267322	0.0188499		0.000267322	0.000267322
979	0.0591821	0.435294	0.376112	0.376112	0.000365341	0.0257616		0.000365341	0.000365341
980	0.0519337	0.43453	0.382596	0.382596	0.000320033	0.0225667		0.000320033	0.000320033
981	0.149507	0.502556	0.353049	0.353049	0.00106555	0.0751359		0.00106555	0.00106555
982	0.0840826	0.451304	0.367222	0.367222	0.000538148	0.0379469		0.000538148	0.000538148
983	0.178234	0.458707	0.280473	0.280473	0.00115945	0.081757		0.00115945	0.00115945
984	0.0678941	0.4543	0.386406	0.386406	0.000437422	0.0308443		0.000437422	0.000437422
985	0.0325238	0.505117	0.472593	0.472593	0.00023298	0.0164283		0.00023298	0.00023298
986	0.0597486	0.445849	0.3861	0.3861	0.000377782	0.0266388		0.000377782	0.000377782
987	0.0316039	0.457493	0.425889	0.425889	0.000205046	0.0144585		0.000205046	0.000205046
988	0.0306755	0.459133	0.428458	0.428458	0.000199736	0.0140841		0.000199736	0.000199736
989	0.0368202	0.495247	0.458426	0.458426	0.000258603	0.0182351		0.000258603	0.000258603
990	0.0359662	0.360484	0.324518	0.324518	0.000183868	0.0129652		0.000183868	0.000183868
991	0.0367171	0.419107	0.38239	0.38239	0.000218232	0.0153884		0.000218232	0.000218232
992	0.0783584	0.421497	0.343138	0.343138	0.000468388	0.0330278		0.000468388	0.000468388
993	0.0999252	0.477372	0.377447	0.377447	0.000676485	0.0477015		0.000676485	0.000676485
994	0.308912	0.372408	0.0634961	0.0634961	0.00163148	0.115042		0.00163148	0.00163148
995	0.0257211	0.565687	0.539966	0.539966	0.000206344	0.0145501		0.000206344	0.000206344
996	0.0283373	0.448424	0.420086	0.420086	0.000180207	0.0127071		0.000180207	0.000180207
997	0.021428	0.496247	0.474819	0.474819	0.000150801	0.0106336		0.000150801	0.000150801
998	0.019131	0.438828	0.419697	0.419697	0.000119058	0.00839524		0.000119058	0.000119058
999	0.0164591	0.538794	0.522335	0.522335	0.000125763	0.00886807		0.000125763	0.000125763
1000	0.0219934	0.505584	0.483591	0.483591	0.000157693	0.0111195		0.000157693	0.000157693
1001	0.114222	0.53967	0.425448	0.425448	0.000874184	0.0616421		0.000874184	0.000874184
1002	0.292039	0.546501	0.254462	0.254462	0.00226338	0.159599		0.00226338	0.00226338
1003	0.0427693	0.619069	0.5763	0.5763	0.000375489	0.0264772		0.000375489	0.000375489
1004	0.0378731	0.52191	0.484037	0.484037	0.000280319	0.0197663		0.000280319	0.000280319
1005	0.0408849	0.527837	0.486952	0.486952	0.000306047	0.0215806		0.000306047	0.000306047
1006	0.0385089	0.494157	0.455648	0.455648	0.000269868	0.0190294		0.000269868	0.000269868
1007	0.122562	0.470814	0.348251	0.348251	0.000818336	0.057704		0.000818336	0.000818336
1008	0.305497	0.477991	0.172494	0.172494	0.00207087	0.146025		0.00207087	0.00207087
1009	0.0309339	0.507987	0.477053	0.477053	0.00022285	0.015714		0.00022285	0.00022285
1010	0.321696	0.453357	0.131662	0.131662	0.00206829	0.145843		0.00206829	0.00206829
1011	0.0574001	0.571637	0.514237	0.514237	0.000465328	0.032812		0.000465328	0.000465328
1012	0.0494556	0.497315	0.44786	0.44786	0.000348797	0.024595		0.000348797	0.000348797
1013	0.152058	0.441564	0.289506	0.289506	0.000952202	0.0671434		0.000952202	0.000952202
1014	0.103891	0.493166	0.389275	0.389275	0.000726603	0.0512356		0.000726603	0.000726603
1015	0.178386	0.444481	0.266095	0.266095	0.00112445	0.0792894		0.00112445	0.00112445
1016	0.105681	0.463143	0.357461	0.357461	0.000694125	0.0489454		0.000694125	0.000694125
1017	0.332888	0.508564	0.175676	0.175676	0.00240087	0.169295		0.00240087	0.00240087
1018	0.378721	0.549227	0.170506	0.170506	0.00294983	0.208004		0.00294983	0.00294983
1019	0.339838	0.531588	0.19175	0.19175	0.00256196	0.180654		0.00256196	0.00256196
1020	0.129479	0.480689	0.35121	0.35121	0.000882649	0.062239		0.000882649	0.000882649
1021	0.0500985	0.485963	0.435865	0.435865	0.000345266	0.024346		0.000345266	0.000345266
1022	0.0379318	0.482142	0.44421	0.44421	0.00025936	0.0182885		0.00025936	0.00025936
1023	0.030001	0.48268	0.452679	0.452679	0.000205362	0.0144809		0.000205362	0.000205362
1024	0.0480625	0.492416	0.444354	0.444354	0.000335633	0.0236668		0.000335633	0.000335633
1025	0.0412008	0.473134	0.431933	0.431933	0.000276449	0.0194935		0.000276449	0.000276449
1026	0.0392425	0.329137	0.289894	0.289894	0.000183172	0.0129162		0.000183172	0.000183172
1027	0.058526	0.499633	0.441107	0.441107	0.000414692	0.0292415		0.000414692	0.000414692
1028	0.0310076	0.477223	0.446216	0.446216	0.000209853	0.0147976		0.000209853	0.000209853
1029	0.276563	0.546139	0.269576	0.269576	0.00214201	0.151041		0.00214201	0.00214201
